# Supplementary material for: Fermentation couples Chloroflexi and sulfate-reducing bacteria to Cyanobacteria in hypersaline microbial mats
Source: Front Microbiol. 2014 Feb 26;5:61. doi: 10.3389/fmicb.2014.00061 (PMC3935151; doi:10.3389/fmicb.2014.00061)
Supplement: Supplementary file 1 [file Krona_charts_supplemental.zip]

Archive with 23 entries (20 files):
- OTU table krona/
- OTU table krona/.DS_Store
- __MACOSX/
- __MACOSX/OTU table krona/
- __MACOSX/OTU table krona/._.DS_Store
- OTU table krona/GNI_LY_1200_cDNA_otutable.html
- __MACOSX/OTU table krona/._GNI_LY_1200_cDNA_otutable.html
- OTU table krona/GNI_LY_1200_DNA_otutable.html
- __MACOSX/OTU table krona/._GNI_LY_1200_DNA_otutable.html
- OTU table krona/GNI_LY_2400_cDNA_otutable.html
- __MACOSX/OTU table krona/._GNI_LY_2400_cDNA_otutable.html
- OTU table krona/GNI_LY_2400_DNA_otutable.html
- __MACOSX/OTU table krona/._GNI_LY_2400_DNA_otutable.html
- OTU table krona/GNS_MC_1200_cDNA_otutable.html
- __MACOSX/OTU table krona/._GNS_MC_1200_cDNA_otutable.html
- OTU table krona/GNS_MC_1200_DNA_otutable.html
- __MACOSX/OTU table krona/._GNS_MC_1200_DNA_otutable.html
- OTU table krona/GNS_MC_2400_cDNA_otutable.html
- __MACOSX/OTU table krona/._GNS_MC_2400_cDNA_otutable.html
- OTU table krona/GNS_MC_2400_DNA_otutable.html
- __MACOSX/OTU table krona/._GNS_MC_2400_DNA_otutable.html
- OTU table krona/otutable_krona.xlsm
- __MACOSX/OTU table krona/._otutable_krona.xlsm
