# Supplementary material for: Fermentation couples Chloroflexi and sulfate-reducing bacteria to Cyanobacteria in hypersaline microbial mats
Source: Front Microbiol. 2014 Feb 26;5:61. doi: 10.3389/fmicb.2014.00061 (PMC3935151; doi:10.3389/fmicb.2014.00061)
Supplement: Supplementary file 1 [file Krona_charts_supplemental.zip › OTU table krona/otutable_krona.xlsm]

## Sheet: GNS_MC_1200_cDNA_DNA
Name:	MC 1200 cDNA/DNA
	Amount	Score (optional)	Category 1	Category 2	Category 3	Other categories …
Descriptions (optional):	relative abundance
Data	0.0188023		Acidobacteria	Acidobacteria (class)	Acidobacteriales	Acidobacteriaceae	458
…	0.0243324		Acidobacteria	Acidobacteria (class)	Acidobacteriales	Acidobacteriaceae	11129
	0.118186		Acidobacteria	Acidobacteria (class)	Acidobacteriales	747
	0.034471		Acidobacteria	Acidobacteria (class)	Acidobacteriales	837
	0		Acidobacteria	Holophagae	Holophagales	2380
	0.13507		Bacteroidetes	Cytophagia	Cytophagales	Cytophagaceae	591
	0.0306409		Bacteroidetes	Cytophagia	Cytophagales	Cytophagaceae	459
	0.486649		Bacteroidetes	Cytophagia	Cytophagales	Cytophagaceae	727
	0		Bacteroidetes	Cytophagia	Cytophagales	106
	0.103413		Bacteroidetes	Cytophagia	Cytophagales	1020
	0.0653134		Bacteroidetes	Cytophagia	Cytophagales	7757
	0.0775597		Bacteroidetes	Cytophagia	Cytophagales	1036
	0.445471		Bacteroidetes	Flavobacteria	Flavobacteriales	Flavobacteriaceae	Flavobacterium	1624
	0.095458		Bacteroidetes	Flavobacteria	Flavobacteriales	Flavobacteriaceae	471
	0		Bacteroidetes	Flavobacteria	Flavobacteriales	Flavobacteriaceae	3707
	0		Bacteroidetes	Sphingobacteria	Sphingobacteriales	Saprospiraceae	673
	0		Bacteroidetes	Sphingobacteria	Sphingobacteriales	2525
	0.0827303		Chlorobi	Ignavibacteria	Ignavibacteriales	Ignavibacteriaceae	260
	0.0782584		Chloroflexi	Anaerolineae	Anaerolineales	Anaerolineaceae	379
	0.0517064		Chloroflexi	Anaerolineae	Anaerolineales	Anaerolineaceae	726
	0		Chloroflexi	Anaerolineae	Anaerolineales	Anaerolineaceae	104
	0.0359697		Chloroflexi	Anaerolineae	Anaerolineales	Anaerolineaceae	329
	0.0275768		Chloroflexi	Anaerolineae	Anaerolineales	Anaerolineaceae	722
	0.0551535		Chloroflexi	Anaerolineae	Anaerolineales	Anaerolineaceae	1610
	0		Chloroflexi	Anaerolineae	Anaerolineales	Anaerolineaceae	322
	0.095458		Chloroflexi	Anaerolineae	Anaerolineales	Anaerolineaceae	2434
	0.206826		Chloroflexi	Anaerolineae	Anaerolineales	Anaerolineaceae	294
	0.034471		Chloroflexi	Anaerolineae	Anaerolineales	Anaerolineaceae	4598
	0.0626745		Chloroflexi	Anaerolineae	Anaerolineales	365
	0		Chloroflexi	Anaerolineae	Anaerolineales	3914
	0.0486649		Chloroflexi	Anaerolineae	Anaerolineales	5941
	0.600462		Chloroflexi	Caldilineae	Caldilineales	Caldilineaceae	610
	0.0689419		Chloroflexi	Caldilineae	Caldilineales	Caldilineaceae	67
	0.0827303		Chloroflexi	Caldilineae	Caldilineales	Caldilineaceae	1958
	0.0435423		Chloroflexi	Caldilineae	Caldilineales	Caldilineaceae	7126
	0.0517064		Chloroflexi	Caldilineae	Caldilineales	Caldilineaceae	3032
	0.118186		Chloroflexi	Caldilineae	Caldilineales	Caldilineaceae	2231
	0.103413		Chloroflexi	Caldilineae	Caldilineales	872
	0.107909		Chloroflexi	Chloroflexi (class)	Chloroflexales	Chloroflexaceae	3130
	0.55753		Chloroflexi	Chloroflexi (class)	Chloroflexales	Chloroflexaceae	7352
	0.152398		Chloroflexi	Chloroflexi (class)	Chloroflexales	Chloroflexaceae	7290
	0.0459613		Chloroflexi	Chloroflexi (class)	Chloroflexales	Chloroflexaceae	3086
	0.924633		Chloroflexi	Chloroflexi (class)	Chloroflexales	Chloroflexaceae	7312
	0.095458		Chloroflexi	Chloroflexi (class)	Chloroflexales	Chloroflexaceae	193
	0.222735		Chloroflexi	Chloroflexi (class)	Chloroflexales	Chloroflexaceae	7439
	0.0435423		Chloroflexi	Chloroflexi (class)	Chloroflexales	Oscillochloridaceae	Oscillochloris	Oscillochloris sp	3231
	0.226338		Chloroflexi	Chloroflexi (class)	Chloroflexales	Oscillochloridaceae	Oscillochloris	Oscillochloris sp	7495
	0.116339		Chloroflexi	Chloroflexi (class)	Chloroflexales	Oscillochloridaceae	Oscillochloris	Oscillochloris sp	3236
	0.193899		Chloroflexi	Chloroflexi (class)	Chloroflexales	Oscillochloridaceae	Oscillochloris	Oscillochloris sp	7335
	0.129266		Chloroflexi	Chloroflexi (class)	Chloroflexales	Oscillochloridaceae	Oscillochloris	Oscillochloris sp	7413
	0.413652		Chloroflexi	Chloroflexi (class)	Chloroflexales	Oscillochloridaceae	Oscillochloris	7358
	0.539545		Chloroflexi	Chloroflexi (class)	Chloroflexales	Oscillochloridaceae	Oscillochloris	Oscillochloris sp	10934
	1.10307		Chloroflexi	Chloroflexi (class)	Chloroflexales	Oscillochloridaceae	Oscillochloris	7378
	0.0827303		Chloroflexi	Chloroflexi (class)	Chloroflexales	Oscillochloridaceae	Oscillochloris	Oscillochloris sp	3140
	0.128567		Chloroflexi	Chloroflexi (class)	Chloroflexales	Oscillochloridaceae	7488
	0.307284		Chloroflexi	Chloroflexi (class)	Chloroflexales	Oscillochloridaceae	7382
	0.221599		Chloroflexi	Chloroflexi (class)	Chloroflexales	Oscillochloridaceae	7353
	0.321729		Chloroflexi	Chloroflexi (class)	Chloroflexales	Oscillochloridaceae	7342
	0.539545		Chloroflexi	Chloroflexi (class)	Chloroflexales	Oscillochloridaceae	7499
	0.500736		Chloroflexi	Chloroflexi (class)	Chloroflexales	Oscillochloridaceae	10900
	0.19466		Chloroflexi	Chloroflexi (class)	Chloroflexales	Oscillochloridaceae	7309
	2.38458		Chloroflexi	Chloroflexi (class)	Chloroflexales	Oscillochloridaceae	7456
	0.413652		Chloroflexi	Chloroflexi (class)	Chloroflexales	Oscillochloridaceae	10916
	0.859122		Chloroflexi	Chloroflexi (class)	Chloroflexales	Oscillochloridaceae	7288
	0.297829		Chloroflexi	Chloroflexi (class)	Chloroflexales	7445
	0.196977		Chloroflexi	Chloroflexi (class)	Chloroflexales	7365
	0.034471		Chloroflexi	Chloroflexi (class)	Chloroflexales	3197
	0.118186		Chloroflexi	Chloroflexi (class)	Chloroflexales	2920
	0.0689419		Chloroflexi	Chloroflexi (class)	Chloroflexales	2690
	0.034471		Chloroflexi	Chloroflexi (class)	Chloroflexales	2899
	0.034471		Chloroflexi	Chloroflexi (class)	Chloroflexales	3018
	0		Chloroflexi	Chloroflexi (class)	Chloroflexales	3139
	0.0689419		Crenarchaeota	Thermoprotei	Desulfurococcales	11
	0		Crenarchaeota	Thermoprotei	Desulfurococcales	40
	0.606689		Crenarchaeota	Thermoprotei	Desulfurococcales	36
	0.127277		Crenarchaeota	Thermoprotei	Desulfurococcales	4990
	2.03644		Crenarchaeota	Thermoprotei	Desulfurococcales	11905
	1.21141		Cyanobacteria	Cyanobacteria (class)	Chroococcales	Chroococcaceae unclassified	7975
	1.17424		Cyanobacteria	Cyanobacteria (class)	Oscillatoriales	Oscillatoriaceae unclassified	Leptolyngbya	9049
	0.695687		Cyanobacteria	Cyanobacteria (class)	Oscillatoriales	Oscillatoriaceae unclassified	Leptolyngbya	2571
	1.19959		Cyanobacteria	Cyanobacteria (class)	Oscillatoriales	Oscillatoriaceae unclassified	Leptolyngbya	13236
	2.66031		Cyanobacteria	Cyanobacteria (class)	Oscillatoriales	Oscillatoriaceae unclassified	Microcoleus	Microcoleus chthonoplastes	90
	3.21614		Cyanobacteria	Cyanobacteria (class)	Oscillatoriales	Oscillatoriaceae unclassified	Microcoleus	Microcoleus chthonoplastes	535
	3.27867		Cyanobacteria	Cyanobacteria (class)	Oscillatoriales	Oscillatoriaceae unclassified	Microcoleus	Microcoleus chthonoplastes	967
	3.40078		Cyanobacteria	Cyanobacteria (class)	Oscillatoriales	Oscillatoriaceae unclassified	Microcoleus	Microcoleus chthonoplastes	1187
	2.76212		Cyanobacteria	Cyanobacteria (class)	Oscillatoriales	Oscillatoriaceae unclassified	Microcoleus	Microcoleus chthonoplastes	8257
	2.74727		Cyanobacteria	Cyanobacteria (class)	Oscillatoriales	Oscillatoriaceae unclassified	Microcoleus	8298
	3.24627		Cyanobacteria	Cyanobacteria (class)	Oscillatoriales	Oscillatoriaceae unclassified	Microcoleus	Microcoleus chthonoplastes	63
	4.55017		Cyanobacteria	Cyanobacteria (class)	Oscillatoriales	Oscillatoriaceae unclassified	Microcoleus	Microcoleus sp	8906
	2.41756		Cyanobacteria	Cyanobacteria (class)	Oscillatoriales	Oscillatoriaceae unclassified	Microcoleus	Microcoleus sp	246
	6.01238		Cyanobacteria	Cyanobacteria (class)	Oscillatoriales	Oscillatoriaceae unclassified	Microcoleus	Microcoleus chthonoplastes	2511
	3.04796		Cyanobacteria	Cyanobacteria (class)	Oscillatoriales	Oscillatoriaceae unclassified	Microcoleus	Microcoleus chthonoplastes	11170
	2.2521		Cyanobacteria	Cyanobacteria (class)	Oscillatoriales	Oscillatoriaceae unclassified	Microcoleus	Microcoleus chthonoplastes	102
	3.53902		Cyanobacteria	Cyanobacteria (class)	Oscillatoriales	Oscillatoriaceae unclassified	Microcoleus	Microcoleus chthonoplastes	9666
	3.30921		Cyanobacteria	Cyanobacteria (class)	Oscillatoriales	Oscillatoriaceae unclassified	Microcoleus	Microcoleus chthonoplastes	1378
	2.67657		Cyanobacteria	Cyanobacteria (class)	Oscillatoriales	Oscillatoriaceae unclassified	Microcoleus	Microcoleus chthonoplastes	5847
	1.64168		Cyanobacteria	Cyanobacteria (class)	Oscillatoriales	Oscillatoriaceae unclassified	Microcoleus	Microcoleus chthonoplastes	4973
	1.9882		Cyanobacteria	Cyanobacteria (class)	Oscillatoriales	Oscillatoriaceae unclassified	Microcoleus	226
	1.85476		Cyanobacteria	Cyanobacteria (class)	Oscillatoriales	Oscillatoriaceae unclassified	Microcoleus	Microcoleus sp	9033
	3.61256		Cyanobacteria	Cyanobacteria (class)	Oscillatoriales	Oscillatoriaceae unclassified	Microcoleus	Microcoleus chthonoplastes	10160
	3.1964		Cyanobacteria	Cyanobacteria (class)	Oscillatoriales	Oscillatoriaceae unclassified	Microcoleus	Microcoleus chthonoplastes	11479
	5.32576		Cyanobacteria	Cyanobacteria (class)	Oscillatoriales	Oscillatoriaceae unclassified	Microcoleus	Microcoleus chthonoplastes	943
	1.75802		Cyanobacteria	Cyanobacteria (class)	Oscillatoriales	Oscillatoriaceae unclassified	Microcoleus	Microcoleus chthonoplastes	7133
	2.22338		Cyanobacteria	Cyanobacteria (class)	Oscillatoriales	Oscillatoriaceae unclassified	Microcoleus	Microcoleus chthonoplastes	12325
	3.77802		Cyanobacteria	Cyanobacteria (class)	Oscillatoriales	Oscillatoriaceae unclassified	Microcoleus	968
	2.06826		Cyanobacteria	Cyanobacteria (class)	Oscillatoriales	Oscillatoriaceae unclassified	Microcoleus	907
	3.60468		Cyanobacteria	Cyanobacteria (class)	Oscillatoriales	Oscillatoriaceae unclassified	Microcoleus	2918
	4.6979		Cyanobacteria	Cyanobacteria (class)	Oscillatoriales	Oscillatoriaceae unclassified	Microcoleus	Microcoleus chthonoplastes	5867
	6.05704		Cyanobacteria	Cyanobacteria (class)	Oscillatoriales	Oscillatoriaceae unclassified	Microcoleus	Microcoleus sp	11600
	2.36372		Cyanobacteria	Cyanobacteria (class)	Oscillatoriales	Oscillatoriaceae unclassified	Microcoleus	12457
	3.24557		Cyanobacteria	Cyanobacteria (class)	Oscillatoriales	Oscillatoriaceae unclassified	Microcoleus	9554
	3.17133		Cyanobacteria	Cyanobacteria (class)	Oscillatoriales	Oscillatoriaceae unclassified	Microcoleus	Microcoleus chthonoplastes	5091
	2.61979		Cyanobacteria	Cyanobacteria (class)	Oscillatoriales	Oscillatoriaceae unclassified	Microcoleus	Microcoleus chthonoplastes	6757
	1.03745		Cyanobacteria	Cyanobacteria (class)	Oscillatoriales	Oscillatoriaceae unclassified	Phormidium	2603
	1.45074		Cyanobacteria	Cyanobacteria (class)	Oscillatoriales	Oscillatoriaceae unclassified	Phormidium	61
	1.47912		Cyanobacteria	Cyanobacteria (class)	Oscillatoriales	Oscillatoriaceae unclassified	Spirulina	97
	1.42256		Cyanobacteria	Cyanobacteria (class)	Oscillatoriales	Oscillatoriaceae unclassified	1197
	1.41676		Cyanobacteria	Cyanobacteria (class)	Oscillatoriales	Oscillatoriaceae unclassified	167
	0.64481		Cyanobacteria	Cyanobacteria (class)	Oscillatoriales	Oscillatoriaceae unclassified	8604
	2.25785		Cyanobacteria	Cyanobacteria (class)	Oscillatoriales	Oscillatoriaceae unclassified	1927
	2.61353		Cyanobacteria	Cyanobacteria (class)	Oscillatoriales	Oscillatoriaceae unclassified	1477
	1.74169		Cyanobacteria	Cyanobacteria (class)	Oscillatoriales	Oscillatoriaceae unclassified	222
	0.597497		Cyanobacteria	Cyanobacteria (class)	Oscillatoriales	Oscillatoriaceae unclassified	587
	1.46369		Cyanobacteria	Cyanobacteria (class)	Oscillatoriales	Oscillatoriaceae unclassified	3907
	0.853156		Cyanobacteria	Cyanobacteria (class)	Stigonematales	Stigonemataceae unclassified	Symphyonemopsis	691
	0.858522		Cyanobacteria	Cyanobacteria (class)	Stigonematales	Stigonemataceae unclassified		8190
	0.606689		Cyanobacteria	Cyanobacteria (class)	Stigonematales	Stigonemataceae unclassified		3932
	0.889351		Cyanobacteria	Cyanobacteria (class)	Stigonematales	Stigonemataceae unclassified		2361
	0.965187		Cyanobacteria	Cyanobacteria (class)	Stigonematales	Stigonemataceae unclassified		1567
	0		Deinococcus-Thermus	Deinococci	Deinococcales	Deinococcaceae	840
	0		Deinococcus-Thermus	Deinococci	Deinococcales	Deinococcaceae	2393
	0		Deinococcus-Thermus	Deinococci	Deinococcales	Deinococcaceae	852
	0		Deinococcus-Thermus	Deinococci	Deinococcales	Deinococcaceae	443
	0.0133436		Deinococcus-Thermus	Deinococci	Deinococcales	Trueperaceae	2101
	0		Proteobacteria	Alphaproteobacteria	Rhodobacterales	Rhodobacteraceae	Jannaschia	Jannaschia sp	1581
	0.0886396		Proteobacteria	Alphaproteobacteria	Rhodospirillales	Rhodospirillaceae	2512
	0.640493		Proteobacteria	Betaproteobacteria	Methylophilales	Methylophilaceae	1136
	0.189873		Proteobacteria	Deltaproteobacteria	Desulfobacterales	Desulfobacteraceae	272
	0.1233		Proteobacteria	Deltaproteobacteria	Desulfobacterales	Desulfobacteraceae	1457
	0.280216		Proteobacteria	Deltaproteobacteria	Desulfobacterales	Desulfobacteraceae	721
	0.233803		Proteobacteria	Deltaproteobacteria	Desulfobacterales	Desulfobacteraceae	419
	0.597497		Proteobacteria	Deltaproteobacteria	Desulfobacterales	Desulfobacteraceae	835
	0.147733		Proteobacteria	Deltaproteobacteria	Desulfobacterales	Desulfobacteraceae	107
	0.413652		Proteobacteria	Deltaproteobacteria	Desulfobacterales	Desulfobacteraceae	6769
	0.445471		Proteobacteria	Deltaproteobacteria	Syntrophobacterales	Syntrophaceae	Desulfomonile	Desulfomonile tiedjei	1922
	0.199166		Proteobacteria	Deltaproteobacteria	Syntrophobacterales	Syntrophaceae	427
	0.413652		Proteobacteria	Deltaproteobacteria	Syntrophobacterales	313
	0.0275768		Proteobacteria	Gammaproteobacteria	Alteromonadales	Alteromonadaceae	Haliea	Haliea sp	767
	0.59881		Proteobacteria	Gammaproteobacteria	Chromatiales	Chromatiaceae	48
	0.698611		Proteobacteria	Gammaproteobacteria	Chromatiales	Chromatiaceae	2321
	0.605344		Proteobacteria	Gammaproteobacteria	Chromatiales	Chromatiaceae	95
	0.339406		Proteobacteria	Gammaproteobacteria	Chromatiales	Chromatiaceae	2036
	0.827303		Proteobacteria	Gammaproteobacteria	Chromatiales	Chromatiaceae	2421
	0.517064		Proteobacteria	Gammaproteobacteria	Chromatiales	Chromatiaceae	11830
	1.01345		Proteobacteria	Gammaproteobacteria	Chromatiales	Chromatiaceae	8776
	0.295465		Proteobacteria	Gammaproteobacteria	Chromatiales	Chromatiaceae	11260
	1.05004		Proteobacteria	Gammaproteobacteria	Chromatiales	Chromatiaceae	12131
	0		Proteobacteria	Gammaproteobacteria	Chromatiales	Ectothiorhodospiraceae	698
	0.733898		Proteobacteria	Gammaproteobacteria	Chromatiales	Ectothiorhodospiraceae	5855
	0.133436		Proteobacteria	Gammaproteobacteria	Chromatiales	Halothiobacillaceae	643
	0		Proteobacteria	Gammaproteobacteria	Methylococcales	Methylococcaceae	2282
	0		Proteobacteria	Gammaproteobacteria	Methylococcales	Methylococcaceae	737
	0.644527		Proteobacteria	Gammaproteobacteria	Thiotrichales	Thiotrichaceae	4131
	0.59184		Proteobacteria	Gammaproteobacteria	Thiotrichales	Thiotrichaceae	9347
	0.551535		Spirochaetes	Spirochaetes (class)	Spirochaetales	Leptospiraceae	467
	0		Spirochaetes	Spirochaetes (class)	Spirochaetales	Spirochaetaceae	Spirochaeta	151
	0		Spirochaetes	Spirochaetes (class)	Spirochaetales	Spirochaetaceae	Spirochaeta	Spirochaeta sp	2674
	0		Spirochaetes	Spirochaetes (class)	Spirochaetales	Spirochaetaceae	450
	0		Spirochaetes	Spirochaetes (class)	Spirochaetales	Spirochaetaceae	806
	0.137884		Spirochaetes	Spirochaetes (class)	Spirochaetales	Spirochaetaceae	838
	0.413652		WS3	WS3 (class)	1372
	0.819661		Minor OTUs

## Sheet: GNI_LY_2400_cDNA
Name:	GNI LY 2400 cDNA
	Amount	Score (optional)	Category 1	Category 2	Category 3	Other categories …
Descriptions (optional):	relative abundance
Data	0.000179808		Bacteria	Acidobacteria	Acidobacteria (class)	Acidobacteriales
…	0		Bacteria	Acidobacteria	Acidobacteria (class)	Acidobacteriales	Acidobacteriaceae
	0		Bacteria	Acidobacteria	Acidobacteria (class)	Acidobacteriales
	0		Bacteria	Acidobacteria	Acidobacteria (class)	Acidobacteriales
	0		Bacteria	Acidobacteria	Acidobacteria (class)	Acidobacteriales
	0		Bacteria	Acidobacteria	Acidobacteria (class)	Acidobacteriales
	0		Bacteria	Acidobacteria	Acidobacteria (class)	Acidobacteriales
	0		Bacteria	Acidobacteria	Acidobacteria (class)	Acidobacteriales
	4.49519e-05		Bacteria	Acidobacteria	Acidobacteria (class)	Acidobacteriales
	0		Bacteria	Acidobacteria	Acidobacteria (class)	Acidobacteriales	Acidobacteriaceae
	0		Bacteria	Acidobacteria	Acidobacteria (class)	Acidobacteriales
	0		Bacteria	Acidobacteria	Acidobacteria (class)	Acidobacteriales	Acidobacteriaceae
	0		Bacteria	Acidobacteria	Acidobacteria (class)	Acidobacteriales
	8.99038e-05		Bacteria	Acidobacteria	Acidobacteria (class)	Acidobacteriales
	0		Bacteria	Acidobacteria	Acidobacteria (class)	Acidobacteriales	Acidobacteriaceae
	0		Bacteria	Acidobacteria	Acidobacteria (class)	Acidobacteriales	Acidobacteriaceae
	0		Bacteria	Acidobacteria	Acidobacteria (class)	Acidobacteriales	Acidobacteriaceae
	0		Bacteria	Acidobacteria	Acidobacteria (class)	Acidobacteriales
	0		Bacteria	Acidobacteria	Acidobacteria (class)	Acidobacteriales	Acidobacteriaceae
	0		Bacteria	Acidobacteria	Acidobacteria (class)	Acidobacteriales	Acidobacteriaceae
	0		Bacteria	Acidobacteria	Acidobacteria (class)	Acidobacteriales	Acidobacteriaceae
	0		Bacteria	Acidobacteria	Acidobacteria (class)	Acidobacteriales
	0		Bacteria	Acidobacteria	Acidobacteria (class)	Acidobacteriales
	0		Bacteria	Acidobacteria	Acidobacteria (class)	Acidobacteriales
	0		Bacteria	Acidobacteria	Acidobacteria (class)	Acidobacteriales
	0		Bacteria	Acidobacteria	Acidobacteria (class)	Acidobacteriales	Acidobacteriaceae	Acidobacterium
	0		Bacteria	Acidobacteria	Acidobacteria (class)	Acidobacteriales
	0		Bacteria	Acidobacteria	Acidobacteria (class)	Acidobacteriales
	0		Bacteria	Acidobacteria	Acidobacteria (class)	Acidobacteriales
	0		Bacteria	Acidobacteria	Acidobacteria (class)	Acidobacteriales
	0		Bacteria	Acidobacteria	Acidobacteria (class)	Acidobacteriales
	0		Bacteria	Acidobacteria	Acidobacteria (class)	Acidobacteriales	Acidobacteriaceae	Acidobacterium	Acidobacterium sp
	0		Bacteria	Acidobacteria	Acidobacteria (class)	Acidobacteriales
	0		Bacteria	Acidobacteria	Acidobacteria (class)	Acidobacteriales
	0		Bacteria	Acidobacteria	Acidobacteria (class)	Acidobacteriales	Acidobacteriaceae
	0		Bacteria	Acidobacteria	Acidobacteria (class)	Acidobacteriales
	0		Bacteria	Acidobacteria	Acidobacteria (class)	Acidobacteriales
	0		Bacteria	Acidobacteria	Acidobacteria (class)	Acidobacteriales
	0		Bacteria	Acidobacteria	Acidobacteria (class)	Acidobacteriales
	0		Bacteria	Acidobacteria	Acidobacteria (class)	Acidobacteriales
	0		Bacteria	Acidobacteria	Acidobacteria (class)	Acidobacteriales
	0		Bacteria	Acidobacteria	Acidobacteria (class)	Acidobacteriales
	0		Bacteria	Acidobacteria	Acidobacteria (class)	Acidobacteriales	Acidobacteriaceae
	0		Bacteria	Acidobacteria	Acidobacteria (class)	Acidobacteriales	Acidobacteriaceae
	0		Bacteria	Acidobacteria	Acidobacteria (class)	Acidobacteriales	Acidobacteriaceae
	0		Bacteria	Acidobacteria	Acidobacteria (class)	Acidobacteriales
	0		Bacteria	Acidobacteria	Acidobacteria (class)	Acidobacteriales
	0		Bacteria	Acidobacteria	Acidobacteria (class)	Acidobacteriales
	0		Bacteria	Acidobacteria	Acidobacteria (class)	Acidobacteriales
	0		Bacteria	Acidobacteria	Acidobacteria (class)	Acidobacteriales
	0		Bacteria	Acidobacteria	Acidobacteria (class)
	0		Bacteria	Acidobacteria	Acidobacteria (class)
	0		Bacteria	Acidobacteria	Acidobacteria (class)
	0		Bacteria	Acidobacteria	Acidobacteria (class)
	0		Bacteria	Acidobacteria	Holophagae	Holophagales
	0		Bacteria	Acidobacteria	Holophagae	Holophagales
	0		Bacteria	Acidobacteria	Holophagae	Holophagales
	0		Bacteria	Acidobacteria	Holophagae	Holophagales
	0		Bacteria	Acidobacteria	Holophagae	Holophagales
	0		Bacteria	Acidobacteria	Holophagae	Holophagales
	0		Bacteria	Acidobacteria	Holophagae	Holophagales
	0		Bacteria	Acidobacteria	Holophagae	Holophagales
	0		Bacteria	Acidobacteria	Holophagae	Holophagales
	0		Bacteria	Acidobacteria	Holophagae	Holophagales
	0		Bacteria	Acidobacteria	Holophagae	Holophagales
	4.49519e-05		Bacteria	Acidobacteria	Holophagae	Holophagales
	0		Bacteria	Acidobacteria	Holophagae	Holophagales	Holophagaceae
	0.000179808		Bacteria	Acidobacteria	Holophagae
	0		Bacteria	Acidobacteria	Holophagae
	0		Bacteria	Actinobacteria	Actinobacteria (class)	Acidimicrobiales	Acidimicrobiaceae	Ilumatobacter	Ilumatobacter fluminis
	0		Bacteria	Actinobacteria	Actinobacteria (class)	Acidimicrobiales	Acidimicrobiaceae	Ilumatobacter
	0		Bacteria	Actinobacteria	Actinobacteria (class)	Acidimicrobiales	Acidimicrobiaceae	Ilumatobacter
	0.000899038		Bacteria	Actinobacteria	Actinobacteria (class)	Actinomycetales	Cellulomonadaceae	Actinotalea
	0		Bacteria	Actinobacteria	Actinobacteria (class)	Actinomycetales
	8.99038e-05		Bacteria	Actinobacteria	Actinobacteria (class)	Actinomycetales	Micromonosporaceae
	0		Bacteria	Actinobacteria	Actinobacteria (class)	Actinomycetales
	4.49519e-05		Bacteria	Actinobacteria	Actinobacteria (class)	Actinomycetales	Micromonosporaceae
	0		Bacteria	Actinobacteria	Actinobacteria (class)	Actinomycetales
	0		Bacteria	Actinobacteria	Actinobacteria (class)	Actinomycetales	Cellulomonadaceae
	0.000494471		Bacteria	Actinobacteria	Actinobacteria (class)	Actinomycetales	Cellulomonadaceae	Actinotalea
	0		Bacteria	Actinobacteria	Actinobacteria (class)	Actinomycetales
	0		Bacteria	Actinobacteria	Actinobacteria (class)	Actinomycetales	Sporichthyaceae
	0		Bacteria	Actinobacteria	Actinobacteria (class)	Actinomycetales	Cellulomonadaceae
	4.49519e-05		Bacteria	Actinobacteria	Actinobacteria (class)	Actinomycetales	Cellulomonadaceae
	0		Bacteria	Actinobacteria	Actinobacteria (class)	Actinomycetales	Nocardiaceae	Nocardia
	0		Bacteria	Actinobacteria	Actinobacteria (class)	Actinomycetales
	0		Bacteria	Actinobacteria	Actinobacteria (class)	Actinomycetales
	0		Bacteria	Actinobacteria	Actinobacteria (class)	Actinomycetales
	0		Bacteria	Actinobacteria	Actinobacteria (class)	Actinomycetales
	0		Bacteria	Actinobacteria	Actinobacteria (class)	Actinomycetales
	0		Bacteria	Actinobacteria	Actinobacteria (class)	Actinomycetales
	0		Bacteria	Actinobacteria	Actinobacteria (class)	Actinomycetales
	0		Bacteria	Actinobacteria	Actinobacteria (class)	Actinomycetales
	0		Bacteria	Actinobacteria	Actinobacteria (class)	Actinomycetales
	4.49519e-05		Bacteria	Actinobacteria	Actinobacteria (class)	Actinomycetales
	0		Bacteria	Actinobacteria	Actinobacteria (class)	Actinomycetales
	8.99038e-05		Bacteria	Actinobacteria	Actinobacteria (class)	Actinomycetales	Cellulomonadaceae	Actinotalea	Actinotalea fermentans
	0		Bacteria	Actinobacteria	Actinobacteria (class)	Actinomycetales
	0		Bacteria	Actinobacteria	Actinobacteria (class)	Actinomycetales
	4.49519e-05		Bacteria	Actinobacteria	Actinobacteria (class)	Actinomycetales	Sporichthyaceae
	0		Bacteria	Actinobacteria	Actinobacteria (class)	Actinomycetales	Nocardiaceae
	0		Bacteria	Actinobacteria	Actinobacteria (class)	Actinomycetales
	0		Bacteria	Actinobacteria	Actinobacteria (class)	Actinomycetales	Microbacteriaceae
	0.000314663		Bacteria	Actinobacteria	Actinobacteria (class)	Actinomycetales	Cellulomonadaceae	Actinotalea
	0		Bacteria	Actinobacteria	Actinobacteria (class)	Actinomycetales
	4.49519e-05		Bacteria	Actinobacteria	Actinobacteria (class)	Actinomycetales	Microbacteriaceae
	0		Bacteria	Actinobacteria	Actinobacteria (class)	Actinomycetales
	4.49519e-05		Bacteria	Actinobacteria	Actinobacteria (class)	Actinomycetales
	0		Bacteria	Actinobacteria	Actinobacteria (class)	Actinomycetales	Nocardioidaceae
	0		Bacteria	Actinobacteria	Actinobacteria (class)	Actinomycetales
	0		Bacteria	Actinobacteria	Actinobacteria (class)	Actinomycetales	Cellulomonadaceae
	0		Bacteria	Actinobacteria	Actinobacteria (class)	Actinomycetales
	0		Bacteria	Actinobacteria	Actinobacteria (class)	Actinomycetales
	0		Bacteria	Actinobacteria	Actinobacteria (class)	Actinomycetales
	0		Bacteria	Actinobacteria	Actinobacteria (class)	Actinomycetales
	0		Bacteria	Actinobacteria	Actinobacteria (class)	Bifidobacteriales
	0		Bacteria	Actinobacteria	Actinobacteria (class)	Nitriliruptorales	Nitriliruptoraceae
	0		Bacteria	Actinobacteria	Actinobacteria (class)	Nitriliruptorales	Nitriliruptoraceae
	0		Bacteria	Actinobacteria	Actinobacteria (class)	Nitriliruptorales	Nitriliruptoraceae
	0		Bacteria	Actinobacteria	Actinobacteria (class)	Rubrobacterales
	0		Bacteria	Actinobacteria	Actinobacteria (class)	Rubrobacterales
	0		Bacteria	Actinobacteria	Actinobacteria (class)	Rubrobacterales
	0		Bacteria	Actinobacteria	Actinobacteria (class)	Rubrobacterales
	0		Bacteria	Actinobacteria	Actinobacteria (class)	Rubrobacterales
	0		Bacteria	Actinobacteria	Actinobacteria (class)	Rubrobacterales
	0.000179808		Bacteria	Actinobacteria	Actinobacteria (class)	Rubrobacterales
	0		Bacteria	Actinobacteria	Actinobacteria (class)	Rubrobacterales
	0		Bacteria	Actinobacteria	Actinobacteria (class)	Rubrobacterales
	0		Bacteria	Actinobacteria	Actinobacteria (class)	Rubrobacterales
	0		Bacteria	Actinobacteria	Actinobacteria (class)	Rubrobacterales
	0		Bacteria	Actinobacteria	Actinobacteria (class)	Rubrobacterales
	4.49519e-05		Bacteria	Actinobacteria	Actinobacteria (class)	Rubrobacterales
	0		Bacteria	Actinobacteria	Actinobacteria (class)	Rubrobacterales
	0		Bacteria	Actinobacteria	Actinobacteria (class)	Rubrobacterales
	4.49519e-05		Bacteria	Actinobacteria	Actinobacteria (class)	Rubrobacterales
	0		Bacteria	Actinobacteria	Actinobacteria (class)	Rubrobacterales
	0		Bacteria	Actinobacteria	Actinobacteria (class)	Rubrobacterales
	0		Bacteria	Actinobacteria	Actinobacteria (class)	Rubrobacterales
	0		Bacteria	Actinobacteria	Actinobacteria (class)	Rubrobacterales
	4.49519e-05		Bacteria	Actinobacteria	Actinobacteria (class)	Rubrobacterales
	0		Bacteria	Actinobacteria	Actinobacteria (class)	Rubrobacterales
	0		Bacteria	Actinobacteria	Actinobacteria (class)	Rubrobacterales
	0		Bacteria	Actinobacteria	Actinobacteria (class)	Rubrobacterales
	0		Bacteria	Actinobacteria	Actinobacteria (class)	Rubrobacterales
	0		Bacteria	Actinobacteria	Actinobacteria (class)	Rubrobacterales
	0		Bacteria	Actinobacteria	Actinobacteria (class)	Rubrobacterales
	0		Bacteria	Actinobacteria	Actinobacteria (class)	Rubrobacterales
	0.000134856		Bacteria	Actinobacteria	Actinobacteria (class)	Rubrobacterales
	0		Bacteria	Actinobacteria	Actinobacteria (class)	Rubrobacterales	Rubrobacteraceae
	0		Bacteria	Actinobacteria	Actinobacteria (class)	Rubrobacterales
	0		Bacteria	Actinobacteria	Actinobacteria (class)	Rubrobacterales	Rubrobacteraceae
	0		Bacteria	Actinobacteria	Actinobacteria (class)	Rubrobacterales
	0		Bacteria	Actinobacteria	Actinobacteria (class)	Rubrobacterales
	0		Bacteria	Actinobacteria	Actinobacteria (class)	Rubrobacterales	Rubrobacteraceae
	0		Bacteria	Actinobacteria	Actinobacteria (class)	Rubrobacterales
	0		Bacteria	Actinobacteria	Actinobacteria (class)	Rubrobacterales	Rubrobacteraceae
	0		Bacteria	Actinobacteria	Actinobacteria (class)	Rubrobacterales
	0		Bacteria	Actinobacteria	Actinobacteria (class)	Rubrobacterales
	0		Bacteria	Actinobacteria	Actinobacteria (class)	Rubrobacterales
	0		Bacteria	Actinobacteria	Actinobacteria (class)	Rubrobacterales
	0		Bacteria	Actinobacteria	Actinobacteria (class)	Rubrobacterales
	0		Bacteria	Actinobacteria	Actinobacteria (class)	Rubrobacterales	Rubrobacteraceae
	0		Bacteria	Actinobacteria	Actinobacteria (class)	Rubrobacterales
	0		Bacteria	Actinobacteria	Actinobacteria (class)	Rubrobacterales
	0		Bacteria	Actinobacteria	Actinobacteria (class)	Rubrobacterales
	0		Bacteria	Actinobacteria	Actinobacteria (class)	Rubrobacterales
	0		Bacteria	Actinobacteria	Actinobacteria (class)	Rubrobacterales
	0		Bacteria	Actinobacteria	Actinobacteria (class)	Rubrobacterales	Rubrobacteraceae
	0		Bacteria	Actinobacteria	Actinobacteria (class)	Rubrobacterales	Rubrobacteraceae
	0		Bacteria	Actinobacteria	Actinobacteria (class)	Rubrobacterales
	0		Bacteria	Actinobacteria	Actinobacteria (class)	Rubrobacterales
	0		Bacteria	Actinobacteria	Actinobacteria (class)	Rubrobacterales
	0		Bacteria	Actinobacteria	Actinobacteria (class)	Rubrobacterales
	0		Bacteria	Actinobacteria	Actinobacteria (class)	Rubrobacterales
	0		Bacteria	Actinobacteria	Actinobacteria (class)	Rubrobacterales	Rubrobacteraceae
	0		Bacteria	Actinobacteria	Actinobacteria (class)	Rubrobacterales
	0		Bacteria	Actinobacteria	Actinobacteria (class)	Rubrobacterales	Rubrobacteraceae
	0		Bacteria	Actinobacteria	Actinobacteria (class)	Rubrobacterales
	0		Bacteria	Actinobacteria	Actinobacteria (class)	Rubrobacterales
	0		Bacteria	Actinobacteria	Actinobacteria (class)	Rubrobacterales	Rubrobacteraceae
	0		Bacteria	Actinobacteria	Actinobacteria (class)	Rubrobacterales
	0		Bacteria	Actinobacteria	Actinobacteria (class)	Rubrobacterales	Rubrobacteraceae
	0		Bacteria	Actinobacteria	Actinobacteria (class)	Rubrobacterales
	0		Bacteria	Actinobacteria	Actinobacteria (class)	Rubrobacterales
	0		Bacteria	Actinobacteria	Actinobacteria (class)	Rubrobacterales	Rubrobacteraceae
	0		Bacteria	Actinobacteria	Actinobacteria (class)	Rubrobacterales
	0.000134856		Bacteria	Actinobacteria	Actinobacteria (class)	Rubrobacterales
	0		Bacteria	Actinobacteria	Actinobacteria (class)	Rubrobacterales
	4.49519e-05		Bacteria	Actinobacteria	Actinobacteria (class)	Rubrobacterales
	0.000134856		Bacteria	Actinobacteria	Actinobacteria (class)	Rubrobacterales	Rubrobacteraceae
	0		Bacteria	Actinobacteria	Actinobacteria (class)	Rubrobacterales
	0		Bacteria	Actinobacteria	Actinobacteria (class)	Rubrobacterales
	4.49519e-05		Bacteria	Actinobacteria	Actinobacteria (class)	Rubrobacterales	Rubrobacteraceae
	0		Bacteria	Actinobacteria	Actinobacteria (class)	Rubrobacterales	Rubrobacteraceae
	0		Bacteria	Actinobacteria	Actinobacteria (class)	Rubrobacterales	Rubrobacteraceae
	0		Bacteria	Actinobacteria	Actinobacteria (class)	Rubrobacterales
	0		Bacteria	Actinobacteria	Actinobacteria (class)	Rubrobacterales
	0		Bacteria	Actinobacteria	Actinobacteria (class)	Rubrobacterales
	0		Bacteria	Actinobacteria	Actinobacteria (class)	Rubrobacterales	Rubrobacteraceae	Rubrobacter
	0		Bacteria	Actinobacteria	Actinobacteria (class)	Solirubrobacterales
	0		Bacteria	Actinobacteria	Actinobacteria (class)
	0		Bacteria	Actinobacteria	Actinobacteria (class)
	0		Bacteria	Actinobacteria	Actinobacteria (class)
	0		Bacteria	Actinobacteria	Actinobacteria (class)
	0		Bacteria	Actinobacteria	Actinobacteria (class)
	0		Bacteria	Actinobacteria	Actinobacteria (class)
	0		Bacteria	Actinobacteria	Actinobacteria (class)
	0		Bacteria	Actinobacteria	Actinobacteria (class)
	0		Bacteria	Actinobacteria	Actinobacteria (class)
	0		Bacteria	Actinobacteria	Actinobacteria (class)
	0		Bacteria	Aquificae	Aquificae (class)	Aquificales
	0		Bacteria	Bacteroidetes	Bacteroidetes (class)	Bacteroidetes (order)
	0		Bacteria	Bacteroidetes	Bacteroidetes (class)	Bacteroidetes (order)
	0.000988942		Bacteria	Bacteroidetes	Bacteroidetes (class)	Bacteroidetes (order)
	0		Bacteria	Bacteroidetes	Bacteroidetes (class)	Bacteroidetes (order)
	0		Bacteria	Bacteroidetes	Bacteroidetes (class)	Bacteroidetes (order)
	0		Bacteria	Bacteroidetes	Bacteroidetes (class)	Bacteroidetes (order)	Bacteroidetes (family)
	0		Bacteria	Bacteroidetes	Bacteroidetes (class)	Bacteroidetes (order)
	4.49519e-05		Bacteria	Bacteroidetes	Bacteroidetes (class)	Bacteroidetes (order)	Bacteroidetes (family)
	0		Bacteria	Bacteroidetes	Bacteroidia	Bacteroidales	Marinilabiaceae
	0		Bacteria	Bacteroidetes	Bacteroidia	Bacteroidales	Marinilabiaceae
	0		Bacteria	Bacteroidetes	Bacteroidia	Bacteroidales	Bacteroidaceae
	0.000134856		Bacteria	Bacteroidetes	Bacteroidia	Bacteroidales	Bacteroidaceae
	0		Bacteria	Bacteroidetes	Bacteroidia	Bacteroidales
	0		Bacteria	Bacteroidetes	Bacteroidia	Bacteroidales	Bacteroidaceae
	0.000134856		Bacteria	Bacteroidetes	Bacteroidia	Bacteroidales
	0		Bacteria	Bacteroidetes	Bacteroidia	Bacteroidales
	0		Bacteria	Bacteroidetes	Bacteroidia	Bacteroidales
	0		Bacteria	Bacteroidetes	Bacteroidia	Bacteroidales
	0		Bacteria	Bacteroidetes	Bacteroidia	Bacteroidales
	0		Bacteria	Bacteroidetes	Bacteroidia	Bacteroidales
	0		Bacteria	Bacteroidetes	Bacteroidia	Bacteroidales
	0		Bacteria	Bacteroidetes	Bacteroidia	Bacteroidales	Bacteroidaceae
	0		Bacteria	Bacteroidetes	Bacteroidia	Bacteroidales	Porphyromonadaceae
	0		Bacteria	Bacteroidetes	Bacteroidia	Bacteroidales
	4.49519e-05		Bacteria	Bacteroidetes	Bacteroidia	Bacteroidales	Bacteroidaceae
	0		Bacteria	Bacteroidetes	Bacteroidia	Bacteroidales
	0		Bacteria	Bacteroidetes	Bacteroidia
	0		Bacteria	Bacteroidetes	Bacteroidia
	0		Bacteria	Bacteroidetes	Bacteroidia
	0		Bacteria	Bacteroidetes	Bacteroidia
	0		Bacteria	Bacteroidetes	Cytophagia	Cytophagales
	0.00071923		Bacteria	Bacteroidetes	Cytophagia	Cytophagales
	0		Bacteria	Bacteroidetes	Cytophagia	Cytophagales	Cytophagaceae
	0.000314663		Bacteria	Bacteroidetes	Cytophagia	Cytophagales
	0		Bacteria	Bacteroidetes	Cytophagia	Cytophagales
	0		Bacteria	Bacteroidetes	Cytophagia	Cytophagales	Cytophagaceae
	0		Bacteria	Bacteroidetes	Cytophagia	Cytophagales
	0		Bacteria	Bacteroidetes	Cytophagia	Cytophagales
	0		Bacteria	Bacteroidetes	Cytophagia	Cytophagales	Cytophagaceae
	0		Bacteria	Bacteroidetes	Cytophagia	Cytophagales	Cytophagaceae
	0		Bacteria	Bacteroidetes	Cytophagia	Cytophagales	Cytophagaceae
	0.000314663		Bacteria	Bacteroidetes	Cytophagia	Cytophagales	Flammeovirgaceae
	0		Bacteria	Bacteroidetes	Cytophagia	Cytophagales
	0		Bacteria	Bacteroidetes	Cytophagia	Cytophagales
	0		Bacteria	Bacteroidetes	Cytophagia	Cytophagales	Cytophagaceae
	0		Bacteria	Bacteroidetes	Cytophagia	Cytophagales
	0		Bacteria	Bacteroidetes	Cytophagia	Cytophagales	Cytophagaceae
	8.99038e-05		Bacteria	Bacteroidetes	Cytophagia	Cytophagales	Flammeovirgaceae
	0		Bacteria	Bacteroidetes	Cytophagia	Cytophagales	Cytophagaceae
	0		Bacteria	Bacteroidetes	Cytophagia	Cytophagales
	4.49519e-05		Bacteria	Bacteroidetes	Cytophagia	Cytophagales	Flammeovirgaceae
	0		Bacteria	Bacteroidetes	Cytophagia	Cytophagales	Cytophagaceae
	0.000179808		Bacteria	Bacteroidetes	Cytophagia	Cytophagales	Flammeovirgaceae
	0		Bacteria	Bacteroidetes	Cytophagia	Cytophagales	Cytophagaceae
	0.000134856		Bacteria	Bacteroidetes	Cytophagia	Cytophagales
	0		Bacteria	Bacteroidetes	Cytophagia	Cytophagales	Cytophagaceae
	4.49519e-05		Bacteria	Bacteroidetes	Cytophagia	Cytophagales
	0		Bacteria	Bacteroidetes	Cytophagia	Cytophagales
	0.000314663		Bacteria	Bacteroidetes	Cytophagia	Cytophagales	Cytophagaceae
	0		Bacteria	Bacteroidetes	Cytophagia	Cytophagales	Cytophagaceae
	0.000134856		Bacteria	Bacteroidetes	Cytophagia	Cytophagales	Cytophagaceae
	0.000269711		Bacteria	Bacteroidetes	Cytophagia	Cytophagales	Cytophagaceae
	0		Bacteria	Bacteroidetes	Cytophagia	Cytophagales
	4.49519e-05		Bacteria	Bacteroidetes	Cytophagia	Cytophagales	Flammeovirgaceae
	0		Bacteria	Bacteroidetes	Cytophagia	Cytophagales	Cytophagaceae
	0		Bacteria	Bacteroidetes	Cytophagia	Cytophagales
	0		Bacteria	Bacteroidetes	Cytophagia	Cytophagales	Cytophagaceae
	0.000449519		Bacteria	Bacteroidetes	Cytophagia	Cytophagales	Cytophagaceae
	0.000539423		Bacteria	Bacteroidetes	Cytophagia	Cytophagales	Flammeovirgaceae
	0		Bacteria	Bacteroidetes	Cytophagia	Cytophagales
	0.00103389		Bacteria	Bacteroidetes	Cytophagia	Cytophagales
	0.000269711		Bacteria	Bacteroidetes	Cytophagia	Cytophagales	Cytophagaceae
	0		Bacteria	Bacteroidetes	Cytophagia	Cytophagales	Cytophagaceae
	0.000179808		Bacteria	Bacteroidetes	Cytophagia	Cytophagales
	0		Bacteria	Bacteroidetes	Cytophagia	Cytophagales	Cytophagaceae
	0.000134856		Bacteria	Bacteroidetes	Cytophagia	Cytophagales
	0		Bacteria	Bacteroidetes	Cytophagia	Cytophagales
	0		Bacteria	Bacteroidetes	Cytophagia	Cytophagales
	0		Bacteria	Bacteroidetes	Cytophagia	Cytophagales
	0		Bacteria	Bacteroidetes	Cytophagia	Cytophagales	Cytophagaceae
	0.000314663		Bacteria	Bacteroidetes	Cytophagia	Cytophagales	Cytophagaceae
	0		Bacteria	Bacteroidetes	Cytophagia	Cytophagales	Cytophagaceae
	4.49519e-05		Bacteria	Bacteroidetes	Cytophagia	Cytophagales	Cytophagaceae	Cytophaga	Cytophaga sp
	4.49519e-05		Bacteria	Bacteroidetes	Cytophagia	Cytophagales
	4.49519e-05		Bacteria	Bacteroidetes	Cytophagia	Cytophagales
	0.000134856		Bacteria	Bacteroidetes	Cytophagia	Cytophagales	Flammeovirgaceae
	0		Bacteria	Bacteroidetes	Cytophagia	Cytophagales	Cytophagaceae
	0		Bacteria	Bacteroidetes	Cytophagia	Cytophagales
	0		Bacteria	Bacteroidetes	Cytophagia	Cytophagales	Cytophagaceae
	0.000179808		Bacteria	Bacteroidetes	Cytophagia	Cytophagales
	0.000134856		Bacteria	Bacteroidetes	Cytophagia	Cytophagales
	0		Bacteria	Bacteroidetes	Cytophagia	Cytophagales
	0		Bacteria	Bacteroidetes	Cytophagia	Cytophagales
	0		Bacteria	Bacteroidetes	Cytophagia	Cytophagales
	0		Bacteria	Bacteroidetes	Cytophagia	Cytophagales	Cytophagaceae
	0		Bacteria	Bacteroidetes	Cytophagia	Cytophagales	Cytophagaceae	Cytophaga	Cytophaga sp
	0		Bacteria	Bacteroidetes	Cytophagia	Cytophagales	Flammeovirgaceae
	0		Bacteria	Bacteroidetes	Cytophagia	Cytophagales
	0		Bacteria	Bacteroidetes	Cytophagia	Cytophagales
	0		Bacteria	Bacteroidetes	Cytophagia	Cytophagales	Cytophagaceae
	0.00256226		Bacteria	Bacteroidetes	Cytophagia	Cytophagales	Cytophagaceae
	4.49519e-05		Bacteria	Bacteroidetes	Cytophagia	Cytophagales
	0		Bacteria	Bacteroidetes	Cytophagia	Cytophagales
	0		Bacteria	Bacteroidetes	Cytophagia	Cytophagales
	0		Bacteria	Bacteroidetes	Cytophagia	Cytophagales
	0		Bacteria	Bacteroidetes	Cytophagia	Cytophagales
	0		Bacteria	Bacteroidetes	Cytophagia	Cytophagales	Cytophagaceae	Cytophaga	Cytophaga sp
	0		Bacteria	Bacteroidetes	Cytophagia	Cytophagales
	4.49519e-05		Bacteria	Bacteroidetes	Cytophagia	Cytophagales	Cytophagaceae
	0.000449519		Bacteria	Bacteroidetes	Cytophagia	Cytophagales
	0.000359615		Bacteria	Bacteroidetes	Cytophagia	Cytophagales	Cytophagaceae
	0		Bacteria	Bacteroidetes	Cytophagia	Cytophagales	Cytophagaceae
	0.000269711		Bacteria	Bacteroidetes	Cytophagia	Cytophagales	Flammeovirgaceae
	0		Bacteria	Bacteroidetes	Cytophagia	Cytophagales
	0		Bacteria	Bacteroidetes	Cytophagia	Cytophagales	Cytophagaceae
	4.49519e-05		Bacteria	Bacteroidetes	Cytophagia	Cytophagales
	0		Bacteria	Bacteroidetes	Cytophagia	Cytophagales
	0		Bacteria	Bacteroidetes	Cytophagia	Cytophagales
	0		Bacteria	Bacteroidetes	Cytophagia	Cytophagales	Cytophagaceae
	0		Bacteria	Bacteroidetes	Cytophagia	Cytophagales
	0		Bacteria	Bacteroidetes	Cytophagia	Cytophagales
	0		Bacteria	Bacteroidetes	Cytophagia	Cytophagales
	0		Bacteria	Bacteroidetes	Cytophagia	Cytophagales
	0		Bacteria	Bacteroidetes	Cytophagia	Cytophagales
	0		Bacteria	Bacteroidetes	Cytophagia	Cytophagales
	0		Bacteria	Bacteroidetes	Cytophagia	Cytophagales
	0		Bacteria	Bacteroidetes	Cytophagia	Cytophagales	Cytophagaceae
	0		Bacteria	Bacteroidetes	Cytophagia	Cytophagales
	0		Bacteria	Bacteroidetes	Cytophagia	Cytophagales	Cytophagaceae
	0		Bacteria	Bacteroidetes	Cytophagia	Cytophagales	Cytophagaceae
	0		Bacteria	Bacteroidetes	Cytophagia	Cytophagales	Cytophagaceae
	0		Bacteria	Bacteroidetes	Cytophagia	Cytophagales	Cytophagaceae
	0		Bacteria	Bacteroidetes	Cytophagia	Cytophagales
	0		Bacteria	Bacteroidetes	Cytophagia	Cytophagales	Cytophagaceae
	0		Bacteria	Bacteroidetes	Cytophagia	Cytophagales	Cytophagaceae
	0		Bacteria	Bacteroidetes	Cytophagia	Cytophagales
	0		Bacteria	Bacteroidetes	Cytophagia	Cytophagales	Cytophagaceae
	0		Bacteria	Bacteroidetes	Cytophagia	Cytophagales
	0		Bacteria	Bacteroidetes	Cytophagia	Cytophagales
	0		Bacteria	Bacteroidetes	Cytophagia	Cytophagales
	0		Bacteria	Bacteroidetes	Cytophagia	Cytophagales	Cytophagaceae
	4.49519e-05		Bacteria	Bacteroidetes	Cytophagia	Cytophagales	Cytophagaceae
	0		Bacteria	Bacteroidetes	Cytophagia	Cytophagales	Cytophagaceae
	0		Bacteria	Bacteroidetes	Cytophagia	Cytophagales
	0		Bacteria	Bacteroidetes	Cytophagia	Cytophagales
	0		Bacteria	Bacteroidetes	Cytophagia	Cytophagales
	0		Bacteria	Bacteroidetes	Cytophagia	Cytophagales	Cytophagaceae
	4.49519e-05		Bacteria	Bacteroidetes	Cytophagia	Cytophagales	Flammeovirgaceae
	0		Bacteria	Bacteroidetes	Cytophagia	Cytophagales
	0		Bacteria	Bacteroidetes	Cytophagia	Cytophagales
	0		Bacteria	Bacteroidetes	Cytophagia	Cytophagales
	0		Bacteria	Bacteroidetes	Cytophagia	Cytophagales
	0		Bacteria	Bacteroidetes	Cytophagia	Cytophagales
	0		Bacteria	Bacteroidetes	Cytophagia	Cytophagales
	0		Bacteria	Bacteroidetes	Cytophagia	Cytophagales	Flammeovirgaceae
	0		Bacteria	Bacteroidetes	Cytophagia	Cytophagales
	0		Bacteria	Bacteroidetes	Cytophagia	Cytophagales
	0		Bacteria	Bacteroidetes	Cytophagia	Cytophagales	Cytophagaceae	Cytophaga
	0.00022476		Bacteria	Bacteroidetes	Cytophagia	Cytophagales	Cytophagaceae
	0		Bacteria	Bacteroidetes	Cytophagia	Cytophagales
	0		Bacteria	Bacteroidetes	Cytophagia	Cytophagales
	0		Bacteria	Bacteroidetes	Cytophagia	Cytophagales	Cytophagaceae
	0		Bacteria	Bacteroidetes	Cytophagia	Cytophagales
	0.000134856		Bacteria	Bacteroidetes	Cytophagia	Cytophagales	Cytophagaceae
	4.49519e-05		Bacteria	Bacteroidetes	Cytophagia	Cytophagales	Cytophagaceae
	4.49519e-05		Bacteria	Bacteroidetes	Cytophagia	Cytophagales
	0.000314663		Bacteria	Bacteroidetes	Cytophagia	Cytophagales
	0		Bacteria	Bacteroidetes	Cytophagia	Cytophagales
	0		Bacteria	Bacteroidetes	Cytophagia	Cytophagales
	0		Bacteria	Bacteroidetes	Cytophagia	Cytophagales	Cytophagaceae
	0		Bacteria	Bacteroidetes	Cytophagia	Cytophagales
	0		Bacteria	Bacteroidetes	Cytophagia	Cytophagales
	0		Bacteria	Bacteroidetes	Cytophagia	Cytophagales	Cytophagaceae
	0		Bacteria	Bacteroidetes	Cytophagia	Cytophagales
	0		Bacteria	Bacteroidetes	Cytophagia	Cytophagales
	0		Bacteria	Bacteroidetes	Cytophagia	Cytophagales
	0		Bacteria	Bacteroidetes	Cytophagia	Cytophagales
	0		Bacteria	Bacteroidetes	Cytophagia	Cytophagales
	4.49519e-05		Bacteria	Bacteroidetes	Cytophagia	Cytophagales
	0		Bacteria	Bacteroidetes	Cytophagia	Cytophagales	Cytophagaceae
	0		Bacteria	Bacteroidetes	Cytophagia	Cytophagales
	0		Bacteria	Bacteroidetes	Cytophagia	Cytophagales	Cytophagaceae
	0		Bacteria	Bacteroidetes	Cytophagia	Cytophagales	Cytophagaceae
	0		Bacteria	Bacteroidetes	Cytophagia	Cytophagales
	0		Bacteria	Bacteroidetes	Cytophagia	Cytophagales
	0		Bacteria	Bacteroidetes	Cytophagia	Cytophagales	Flammeovirgaceae
	4.49519e-05		Bacteria	Bacteroidetes	Cytophagia	Cytophagales	Cytophagaceae
	0		Bacteria	Bacteroidetes	Cytophagia	Cytophagales	Cytophagaceae
	0		Bacteria	Bacteroidetes	Cytophagia	Cytophagales
	0		Bacteria	Bacteroidetes	Cytophagia	Cytophagales
	0		Bacteria	Bacteroidetes	Cytophagia	Cytophagales	Cytophagaceae
	0		Bacteria	Bacteroidetes	Cytophagia	Cytophagales	Cytophagaceae
	0.000134856		Bacteria	Bacteroidetes	Cytophagia	Cytophagales
	0		Bacteria	Bacteroidetes	Cytophagia	Cytophagales
	0		Bacteria	Bacteroidetes	Cytophagia	Cytophagales
	0		Bacteria	Bacteroidetes	Cytophagia	Cytophagales	Cytophagaceae
	0		Bacteria	Bacteroidetes	Cytophagia	Cytophagales
	0		Bacteria	Bacteroidetes	Cytophagia	Cytophagales	Cytophagaceae
	0		Bacteria	Bacteroidetes	Cytophagia	Cytophagales	Flammeovirgaceae
	0		Bacteria	Bacteroidetes	Cytophagia	Cytophagales
	0		Bacteria	Bacteroidetes	Cytophagia	Cytophagales	Flammeovirgaceae
	0.000179808		Bacteria	Bacteroidetes	Cytophagia	Cytophagales
	0		Bacteria	Bacteroidetes	Cytophagia	Cytophagales
	0		Bacteria	Bacteroidetes	Cytophagia	Cytophagales
	0.000179808		Bacteria	Bacteroidetes	Cytophagia	Cytophagales	Cytophagaceae
	0		Bacteria	Bacteroidetes	Cytophagia	Cytophagales
	8.99038e-05		Bacteria	Bacteroidetes	Cytophagia	Cytophagales
	0		Bacteria	Bacteroidetes	Cytophagia	Cytophagales
	4.49519e-05		Bacteria	Bacteroidetes	Cytophagia	Cytophagales	Cytophagaceae
	0		Bacteria	Bacteroidetes	Cytophagia	Cytophagales
	0		Bacteria	Bacteroidetes	Cytophagia	Cytophagales
	0		Bacteria	Bacteroidetes	Cytophagia	Cytophagales	Cytophagaceae
	0		Bacteria	Bacteroidetes	Cytophagia	Cytophagales
	0		Bacteria	Bacteroidetes	Cytophagia	Cytophagales	Cytophagaceae
	0		Bacteria	Bacteroidetes	Cytophagia	Cytophagales	Flammeovirgaceae
	0.00116875		Bacteria	Bacteroidetes	Cytophagia	Cytophagales
	0		Bacteria	Bacteroidetes	Cytophagia	Cytophagales	Flammeovirgaceae
	0		Bacteria	Bacteroidetes	Cytophagia	Cytophagales
	0		Bacteria	Bacteroidetes	Cytophagia	Cytophagales
	0		Bacteria	Bacteroidetes	Cytophagia	Cytophagales
	0		Bacteria	Bacteroidetes	Cytophagia	Cytophagales
	0		Bacteria	Bacteroidetes	Cytophagia	Cytophagales
	8.99038e-05		Bacteria	Bacteroidetes	Cytophagia	Cytophagales	Cytophagaceae	Cytophaga
	0		Bacteria	Bacteroidetes	Cytophagia	Cytophagales	Cytophagaceae
	0		Bacteria	Bacteroidetes	Cytophagia	Cytophagales
	4.49519e-05		Bacteria	Bacteroidetes	Cytophagia	Cytophagales	Cytophagaceae
	0		Bacteria	Bacteroidetes	Cytophagia	Cytophagales
	0		Bacteria	Bacteroidetes	Cytophagia	Cytophagales	Cytophagaceae
	0		Bacteria	Bacteroidetes	Cytophagia	Cytophagales	Cytophagaceae
	8.99038e-05		Bacteria	Bacteroidetes	Cytophagia	Cytophagales
	0		Bacteria	Bacteroidetes	Cytophagia	Cytophagales
	0		Bacteria	Bacteroidetes	Cytophagia	Cytophagales
	0		Bacteria	Bacteroidetes	Cytophagia	Cytophagales	Cytophagaceae
	0		Bacteria	Bacteroidetes	Cytophagia	Cytophagales	Cytophagaceae
	0		Bacteria	Bacteroidetes	Cytophagia	Cytophagales
	8.99038e-05		Bacteria	Bacteroidetes	Cytophagia	Cytophagales
	0		Bacteria	Bacteroidetes	Cytophagia	Cytophagales	Cytophagaceae
	0		Bacteria	Bacteroidetes	Cytophagia	Cytophagales
	0		Bacteria	Bacteroidetes	Cytophagia	Cytophagales	Cytophagaceae
	0		Bacteria	Bacteroidetes	Cytophagia	Cytophagales
	0		Bacteria	Bacteroidetes	Cytophagia	Cytophagales
	0		Bacteria	Bacteroidetes	Cytophagia	Cytophagales	Cytophagaceae
	0.000134856		Bacteria	Bacteroidetes	Cytophagia	Cytophagales	Cytophagaceae
	4.49519e-05		Bacteria	Bacteroidetes	Cytophagia	Cytophagales
	0.000179808		Bacteria	Bacteroidetes	Cytophagia	Cytophagales	Cytophagaceae
	0		Bacteria	Bacteroidetes	Cytophagia	Cytophagales	Cyclobacteriaceae
	0		Bacteria	Bacteroidetes	Cytophagia	Cytophagales
	0		Bacteria	Bacteroidetes	Cytophagia	Cytophagales
	0		Bacteria	Bacteroidetes	Cytophagia	Cytophagales	Cytophagaceae
	0		Bacteria	Bacteroidetes	Cytophagia	Cytophagales	Cytophagaceae
	0		Bacteria	Bacteroidetes	Cytophagia	Cytophagales	Flammeovirgaceae
	0		Bacteria	Bacteroidetes	Cytophagia	Cytophagales
	0		Bacteria	Bacteroidetes	Cytophagia	Cytophagales
	0		Bacteria	Bacteroidetes	Cytophagia	Cytophagales
	0		Bacteria	Bacteroidetes	Cytophagia	Cytophagales
	0		Bacteria	Bacteroidetes	Cytophagia	Cytophagales
	8.99038e-05		Bacteria	Bacteroidetes	Cytophagia	Cytophagales
	0		Bacteria	Bacteroidetes	Cytophagia	Cytophagales	Cytophagaceae
	0		Bacteria	Bacteroidetes	Cytophagia	Cytophagales
	0		Bacteria	Bacteroidetes	Cytophagia	Cytophagales
	0		Bacteria	Bacteroidetes	Cytophagia	Cytophagales	Flammeovirgaceae
	8.99038e-05		Bacteria	Bacteroidetes	Cytophagia	Cytophagales
	0		Bacteria	Bacteroidetes	Cytophagia	Cytophagales
	0		Bacteria	Bacteroidetes	Cytophagia	Cytophagales
	4.49519e-05		Bacteria	Bacteroidetes	Cytophagia	Cytophagales	Cytophagaceae
	0		Bacteria	Bacteroidetes	Cytophagia	Cytophagales	Cytophagaceae
	0		Bacteria	Bacteroidetes	Cytophagia	Cytophagales
	4.49519e-05		Bacteria	Bacteroidetes	Cytophagia	Cytophagales	Cytophagaceae
	0		Bacteria	Bacteroidetes	Cytophagia	Cytophagales
	0		Bacteria	Bacteroidetes	Cytophagia	Cytophagales
	0		Bacteria	Bacteroidetes	Cytophagia	Cytophagales
	0		Bacteria	Bacteroidetes	Cytophagia	Cytophagales
	0		Bacteria	Bacteroidetes	Cytophagia	Cytophagales
	0		Bacteria	Bacteroidetes	Cytophagia	Cytophagales	Cytophagaceae
	0		Bacteria	Bacteroidetes	Cytophagia	Cytophagales
	0		Bacteria	Bacteroidetes	Cytophagia	Cytophagales
	0		Bacteria	Bacteroidetes	Cytophagia	Cytophagales
	0		Bacteria	Bacteroidetes	Cytophagia	Cytophagales
	0.000134856		Bacteria	Bacteroidetes	Cytophagia	Cytophagales
	0		Bacteria	Bacteroidetes	Cytophagia	Cytophagales	Cytophagaceae
	8.99038e-05		Bacteria	Bacteroidetes	Cytophagia	Cytophagales	Cytophagaceae
	0		Bacteria	Bacteroidetes	Cytophagia	Cytophagales	Cytophagaceae
	0		Bacteria	Bacteroidetes	Cytophagia	Cytophagales
	0		Bacteria	Bacteroidetes	Cytophagia	Cytophagales	Cytophagaceae
	0		Bacteria	Bacteroidetes	Cytophagia	Cytophagales
	0		Bacteria	Bacteroidetes	Cytophagia	Cytophagales
	0		Bacteria	Bacteroidetes	Cytophagia	Cytophagales	Cytophagaceae
	0		Bacteria	Bacteroidetes	Cytophagia	Cytophagales
	0		Bacteria	Bacteroidetes	Cytophagia	Cytophagales	Cytophagaceae
	0		Bacteria	Bacteroidetes	Cytophagia	Cytophagales	Cytophagaceae
	8.99038e-05		Bacteria	Bacteroidetes	Cytophagia	Cytophagales
	0		Bacteria	Bacteroidetes	Cytophagia	Cytophagales
	0		Bacteria	Bacteroidetes	Cytophagia	Cytophagales
	0		Bacteria	Bacteroidetes	Cytophagia	Cytophagales
	0		Bacteria	Bacteroidetes	Cytophagia	Cytophagales	Cytophagaceae
	0		Bacteria	Bacteroidetes	Cytophagia	Cytophagales
	0		Bacteria	Bacteroidetes	Cytophagia	Cytophagales
	0		Bacteria	Bacteroidetes	Cytophagia	Cytophagales	Cytophagaceae
	0		Bacteria	Bacteroidetes	Cytophagia	Cytophagales	Cytophagaceae
	4.49519e-05		Bacteria	Bacteroidetes	Cytophagia	Cytophagales	Cytophagaceae
	0		Bacteria	Bacteroidetes	Cytophagia	Cytophagales	Cytophagaceae
	0		Bacteria	Bacteroidetes	Cytophagia	Cytophagales
	0		Bacteria	Bacteroidetes	Cytophagia	Cytophagales
	0		Bacteria	Bacteroidetes	Cytophagia	Cytophagales	Cytophagaceae
	0		Bacteria	Bacteroidetes	Cytophagia	Cytophagales	Flammeovirgaceae
	0		Bacteria	Bacteroidetes	Cytophagia	Cytophagales
	0		Bacteria	Bacteroidetes	Cytophagia	Cytophagales	Cytophagaceae
	0		Bacteria	Bacteroidetes	Cytophagia	Cytophagales
	0		Bacteria	Bacteroidetes	Cytophagia	Cytophagales	Cytophagaceae
	0		Bacteria	Bacteroidetes	Cytophagia	Cytophagales
	0		Bacteria	Bacteroidetes	Cytophagia	Cytophagales	Cytophagaceae
	0		Bacteria	Bacteroidetes	Cytophagia	Cytophagales
	0		Bacteria	Bacteroidetes	Cytophagia	Cytophagales
	0		Bacteria	Bacteroidetes	Cytophagia	Cytophagales
	0		Bacteria	Bacteroidetes	Cytophagia	Cytophagales
	0		Bacteria	Bacteroidetes	Cytophagia	Cytophagales
	0		Bacteria	Bacteroidetes	Cytophagia	Cytophagales	Cytophagaceae
	0		Bacteria	Bacteroidetes	Cytophagia	Cytophagales	Cytophagaceae
	0		Bacteria	Bacteroidetes	Cytophagia	Cytophagales
	0		Bacteria	Bacteroidetes	Cytophagia	Cytophagales
	0		Bacteria	Bacteroidetes	Cytophagia	Cytophagales
	0		Bacteria	Bacteroidetes	Cytophagia	Cytophagales	Cytophagaceae
	0		Bacteria	Bacteroidetes	Cytophagia	Cytophagales	Cytophagaceae
	0		Bacteria	Bacteroidetes	Cytophagia	Cytophagales	Cytophagaceae
	0		Bacteria	Bacteroidetes	Cytophagia	Cytophagales
	0		Bacteria	Bacteroidetes	Cytophagia	Cytophagales
	0		Bacteria	Bacteroidetes	Cytophagia	Cytophagales	Cytophagaceae
	0		Bacteria	Bacteroidetes	Cytophagia	Cytophagales
	0		Bacteria	Bacteroidetes	Cytophagia	Cytophagales
	4.49519e-05		Bacteria	Bacteroidetes	Cytophagia	Cytophagales
	0		Bacteria	Bacteroidetes	Cytophagia	Cytophagales
	0		Bacteria	Bacteroidetes	Cytophagia	Cytophagales
	0		Bacteria	Bacteroidetes	Cytophagia	Cytophagales
	0		Bacteria	Bacteroidetes	Cytophagia	Cytophagales	Cytophagaceae	Cytophaga
	0		Bacteria	Bacteroidetes	Cytophagia	Cytophagales	Cytophagaceae	Cytophaga	Cytophaga sp
	0		Bacteria	Bacteroidetes	Cytophagia	Cytophagales
	0		Bacteria	Bacteroidetes	Cytophagia	Cytophagales	Cytophagaceae
	4.49519e-05		Bacteria	Bacteroidetes	Cytophagia	Cytophagales	Cytophagaceae	Cytophaga
	0		Bacteria	Bacteroidetes	Cytophagia	Cytophagales
	0		Bacteria	Bacteroidetes	Cytophagia	Cytophagales
	0		Bacteria	Bacteroidetes	Cytophagia	Cytophagales
	0		Bacteria	Bacteroidetes	Cytophagia	Cytophagales
	0		Bacteria	Bacteroidetes	Cytophagia	Cytophagales	Cytophagaceae
	0		Bacteria	Bacteroidetes	Cytophagia	Cytophagales
	0		Bacteria	Bacteroidetes	Cytophagia	Cytophagales
	0		Bacteria	Bacteroidetes	Cytophagia	Cytophagales
	0		Bacteria	Bacteroidetes	Cytophagia	Cytophagales
	0		Bacteria	Bacteroidetes	Cytophagia	Cytophagales
	4.49519e-05		Bacteria	Bacteroidetes	Cytophagia	Cytophagales	Cytophagaceae
	0		Bacteria	Bacteroidetes	Cytophagia	Cytophagales	Cytophagaceae
	0		Bacteria	Bacteroidetes	Cytophagia	Cytophagales	Cytophagaceae
	0		Bacteria	Bacteroidetes	Cytophagia	Cytophagales
	8.99038e-05		Bacteria	Bacteroidetes	Cytophagia	Cytophagales
	0		Bacteria	Bacteroidetes	Cytophagia	Cytophagales	Cytophagaceae
	0		Bacteria	Bacteroidetes	Cytophagia	Cytophagales	Cytophagaceae
	0		Bacteria	Bacteroidetes	Cytophagia	Cytophagales	Cytophagaceae
	0		Bacteria	Bacteroidetes	Cytophagia	Cytophagales	Flammeovirgaceae
	0		Bacteria	Bacteroidetes	Cytophagia	Cytophagales	Cytophagaceae
	0		Bacteria	Bacteroidetes	Cytophagia	Cytophagales
	0		Bacteria	Bacteroidetes	Cytophagia	Cytophagales	Cytophagaceae	Cytophaga
	0		Bacteria	Bacteroidetes	Cytophagia	Cytophagales
	0		Bacteria	Bacteroidetes	Cytophagia	Cytophagales	Cytophagaceae
	0		Bacteria	Bacteroidetes	Cytophagia	Cytophagales	Flammeovirgaceae
	0		Bacteria	Bacteroidetes	Cytophagia	Cytophagales	Cytophagaceae
	0		Bacteria	Bacteroidetes	Cytophagia	Cytophagales	Cytophagaceae	Cytophaga
	0		Bacteria	Bacteroidetes	Cytophagia	Cytophagales	Cytophagaceae
	0		Bacteria	Bacteroidetes	Cytophagia	Cytophagales
	0		Bacteria	Bacteroidetes	Cytophagia	Cytophagales
	0		Bacteria	Bacteroidetes	Cytophagia	Cytophagales
	0		Bacteria	Bacteroidetes	Cytophagia	Cytophagales
	0		Bacteria	Bacteroidetes	Cytophagia	Cytophagales
	0		Bacteria	Bacteroidetes	Cytophagia	Cytophagales	Cytophagaceae
	0		Bacteria	Bacteroidetes	Cytophagia	Cytophagales
	0		Bacteria	Bacteroidetes	Cytophagia	Cytophagales
	0		Bacteria	Bacteroidetes	Cytophagia	Cytophagales
	0		Bacteria	Bacteroidetes	Cytophagia	Cytophagales
	0		Bacteria	Bacteroidetes	Cytophagia	Cytophagales	Cytophagaceae
	4.49519e-05		Bacteria	Bacteroidetes	Cytophagia	Cytophagales	Cytophagaceae
	4.49519e-05		Bacteria	Bacteroidetes	Cytophagia	Cytophagales	Flammeovirgaceae
	0		Bacteria	Bacteroidetes	Cytophagia	Cytophagales	Flammeovirgaceae
	0		Bacteria	Bacteroidetes	Cytophagia	Cytophagales
	0		Bacteria	Bacteroidetes	Cytophagia	Cytophagales	Cytophagaceae
	0		Bacteria	Bacteroidetes	Cytophagia	Cytophagales
	0		Bacteria	Bacteroidetes	Cytophagia	Cytophagales	Flammeovirgaceae
	0		Bacteria	Bacteroidetes	Cytophagia	Cytophagales	Cytophagaceae
	0		Bacteria	Bacteroidetes	Cytophagia	Cytophagales	Cytophagaceae
	0		Bacteria	Bacteroidetes	Cytophagia	Cytophagales	Cytophagaceae
	0.000134856		Bacteria	Bacteroidetes	Cytophagia	Cytophagales	Cytophagaceae
	0		Bacteria	Bacteroidetes	Cytophagia	Cytophagales
	0		Bacteria	Bacteroidetes	Cytophagia	Cytophagales
	0		Bacteria	Bacteroidetes	Cytophagia	Cytophagales	Cytophagaceae
	4.49519e-05		Bacteria	Bacteroidetes	Cytophagia	Cytophagales
	0		Bacteria	Bacteroidetes	Cytophagia	Cytophagales	Cytophagaceae
	0		Bacteria	Bacteroidetes	Cytophagia	Cytophagales
	0		Bacteria	Bacteroidetes	Cytophagia	Cytophagales	Cytophagaceae	Cytophaga
	0		Bacteria	Bacteroidetes	Cytophagia	Cytophagales
	0		Bacteria	Bacteroidetes	Cytophagia	Cytophagales
	0		Bacteria	Bacteroidetes	Cytophagia	Cytophagales	Cytophagaceae
	0		Bacteria	Bacteroidetes	Cytophagia	Cytophagales
	4.49519e-05		Bacteria	Bacteroidetes	Cytophagia	Cytophagales
	8.99038e-05		Bacteria	Bacteroidetes	Cytophagia	Cytophagales
	0		Bacteria	Bacteroidetes	Cytophagia	Cytophagales
	0		Bacteria	Bacteroidetes	Cytophagia	Cytophagales	Cytophagaceae
	4.49519e-05		Bacteria	Bacteroidetes	Cytophagia	Cytophagales
	0		Bacteria	Bacteroidetes	Cytophagia	Cytophagales
	4.49519e-05		Bacteria	Bacteroidetes	Cytophagia	Cytophagales
	0		Bacteria	Bacteroidetes	Cytophagia	Cytophagales	Cytophagaceae
	0		Bacteria	Bacteroidetes	Cytophagia	Cytophagales
	0		Bacteria	Bacteroidetes	Cytophagia	Cytophagales	Cytophagaceae
	0		Bacteria	Bacteroidetes	Cytophagia	Cytophagales
	0		Bacteria	Bacteroidetes	Cytophagia	Cytophagales
	0		Bacteria	Bacteroidetes	Cytophagia	Cytophagales
	0		Bacteria	Bacteroidetes	Cytophagia	Cytophagales
	0		Bacteria	Bacteroidetes	Cytophagia	Cytophagales
	0		Bacteria	Bacteroidetes	Cytophagia	Cytophagales	Cytophagaceae
	0		Bacteria	Bacteroidetes	Cytophagia	Cytophagales	Cytophagaceae
	0		Bacteria	Bacteroidetes	Cytophagia	Cytophagales	Cytophagaceae
	0		Bacteria	Bacteroidetes	Cytophagia	Cytophagales	Cytophagaceae
	0		Bacteria	Bacteroidetes	Cytophagia	Cytophagales
	0		Bacteria	Bacteroidetes	Cytophagia	Cytophagales	Cytophagaceae
	0		Bacteria	Bacteroidetes	Cytophagia	Cytophagales	Cytophagaceae
	0		Bacteria	Bacteroidetes	Cytophagia	Cytophagales
	0		Bacteria	Bacteroidetes	Cytophagia	Cytophagales	Cytophagaceae
	8.99038e-05		Bacteria	Bacteroidetes	Cytophagia	Cytophagales	Cytophagaceae
	0		Bacteria	Bacteroidetes	Cytophagia	Cytophagales
	0		Bacteria	Bacteroidetes	Cytophagia	Cytophagales
	0		Bacteria	Bacteroidetes	Cytophagia	Cytophagales
	0		Bacteria	Bacteroidetes	Cytophagia	Cytophagales	Cytophagaceae
	0		Bacteria	Bacteroidetes	Cytophagia	Cytophagales
	0		Bacteria	Bacteroidetes	Cytophagia	Cytophagales
	8.99038e-05		Bacteria	Bacteroidetes	Cytophagia	Cytophagales
	0		Bacteria	Bacteroidetes	Cytophagia	Cytophagales
	0		Bacteria	Bacteroidetes	Cytophagia	Cytophagales	Cytophagaceae
	0		Bacteria	Bacteroidetes	Cytophagia	Cytophagales	Cytophagaceae	Flexibacter
	0		Bacteria	Bacteroidetes	Cytophagia	Cytophagales
	0		Bacteria	Bacteroidetes	Cytophagia	Cytophagales
	0		Bacteria	Bacteroidetes	Cytophagia	Cytophagales
	0		Bacteria	Bacteroidetes	Cytophagia	Cytophagales	Cytophagaceae
	0		Bacteria	Bacteroidetes	Cytophagia	Cytophagales	Flammeovirgaceae
	0		Bacteria	Bacteroidetes	Cytophagia	Cytophagales	Flammeovirgaceae
	0		Bacteria	Bacteroidetes	Cytophagia	Cytophagales
	0		Bacteria	Bacteroidetes	Cytophagia	Cytophagales
	0		Bacteria	Bacteroidetes	Cytophagia	Cytophagales	Flammeovirgaceae
	0		Bacteria	Bacteroidetes	Cytophagia	Cytophagales	Cytophagaceae
	0		Bacteria	Bacteroidetes	Cytophagia	Cytophagales	Cytophagaceae
	0		Bacteria	Bacteroidetes	Cytophagia	Cytophagales	Flammeovirgaceae
	0		Bacteria	Bacteroidetes	Cytophagia	Cytophagales
	4.49519e-05		Bacteria	Bacteroidetes	Cytophagia	Cytophagales
	0		Bacteria	Bacteroidetes	Cytophagia	Cytophagales	Cytophagaceae
	0		Bacteria	Bacteroidetes	Cytophagia	Cytophagales	Cytophagaceae
	0		Bacteria	Bacteroidetes	Cytophagia	Cytophagales	Cytophagaceae
	0		Bacteria	Bacteroidetes	Cytophagia	Cytophagales	Cytophagaceae
	0		Bacteria	Bacteroidetes	Cytophagia	Cytophagales
	0.000314663		Bacteria	Bacteroidetes	Cytophagia	Cytophagales	Cytophagaceae
	0		Bacteria	Bacteroidetes	Cytophagia	Cytophagales
	4.49519e-05		Bacteria	Bacteroidetes	Cytophagia	Cytophagales	Cytophagaceae
	0		Bacteria	Bacteroidetes	Cytophagia	Cytophagales
	0		Bacteria	Bacteroidetes	Cytophagia	Cytophagales
	0		Bacteria	Bacteroidetes	Cytophagia	Cytophagales
	0		Bacteria	Bacteroidetes	Cytophagia	Cytophagales	Cytophagaceae
	0		Bacteria	Bacteroidetes	Cytophagia	Cytophagales
	0		Bacteria	Bacteroidetes	Cytophagia	Cytophagales
	0		Bacteria	Bacteroidetes	Cytophagia	Cytophagales	Cytophagaceae
	0		Bacteria	Bacteroidetes	Cytophagia	Cytophagales	Cytophagaceae	Cytophaga	Cytophaga sp
	0		Bacteria	Bacteroidetes	Cytophagia	Cytophagales
	0		Bacteria	Bacteroidetes	Cytophagia	Cytophagales	Cytophagaceae
	0		Bacteria	Bacteroidetes	Cytophagia	Cytophagales	Cytophagaceae
	0		Bacteria	Bacteroidetes	Cytophagia	Cytophagales	Cytophagaceae
	0		Bacteria	Bacteroidetes	Cytophagia	Cytophagales	Cytophagaceae
	0.000134856		Bacteria	Bacteroidetes	Cytophagia	Cytophagales
	0		Bacteria	Bacteroidetes	Cytophagia	Cytophagales
	0		Bacteria	Bacteroidetes	Cytophagia	Cytophagales	Cytophagaceae
	0		Bacteria	Bacteroidetes	Cytophagia	Cytophagales	Cytophagaceae
	0		Bacteria	Bacteroidetes	Cytophagia	Cytophagales
	0		Bacteria	Bacteroidetes	Cytophagia	Cytophagales
	4.49519e-05		Bacteria	Bacteroidetes	Cytophagia	Cytophagales
	8.99038e-05		Bacteria	Bacteroidetes	Cytophagia	Cytophagales
	4.49519e-05		Bacteria	Bacteroidetes	Cytophagia	Cytophagales	Cytophagaceae
	0		Bacteria	Bacteroidetes	Cytophagia	Cytophagales	Cytophagaceae
	0		Bacteria	Bacteroidetes	Cytophagia	Cytophagales	Flammeovirgaceae
	0		Bacteria	Bacteroidetes	Cytophagia	Cytophagales
	0		Bacteria	Bacteroidetes	Cytophagia	Cytophagales
	0		Bacteria	Bacteroidetes	Cytophagia	Cytophagales	Cytophagaceae
	0		Bacteria	Bacteroidetes	Cytophagia	Cytophagales
	4.49519e-05		Bacteria	Bacteroidetes	Cytophagia	Cytophagales
	0		Bacteria	Bacteroidetes	Cytophagia	Cytophagales	Cytophagaceae
	0		Bacteria	Bacteroidetes	Cytophagia	Cytophagales
	0		Bacteria	Bacteroidetes	Cytophagia	Cytophagales	Cytophagaceae
	0		Bacteria	Bacteroidetes	Cytophagia	Cytophagales	Cytophagaceae
	0		Bacteria	Bacteroidetes	Cytophagia	Cytophagales
	0		Bacteria	Bacteroidetes	Cytophagia	Cytophagales	Cytophagaceae
	0		Bacteria	Bacteroidetes	Cytophagia	Cytophagales
	4.49519e-05		Bacteria	Bacteroidetes	Cytophagia	Cytophagales
	0.000134856		Bacteria	Bacteroidetes	Cytophagia	Cytophagales
	0		Bacteria	Bacteroidetes	Cytophagia	Cytophagales
	0		Bacteria	Bacteroidetes	Cytophagia	Cytophagales
	0		Bacteria	Bacteroidetes	Cytophagia	Cytophagales	Cytophagaceae
	0		Bacteria	Bacteroidetes	Cytophagia	Cytophagales
	0		Bacteria	Bacteroidetes	Cytophagia	Cytophagales
	0		Bacteria	Bacteroidetes	Cytophagia	Cytophagales
	0		Bacteria	Bacteroidetes	Cytophagia	Cytophagales
	0		Bacteria	Bacteroidetes	Cytophagia	Cytophagales
	0		Bacteria	Bacteroidetes	Cytophagia	Cytophagales
	0		Bacteria	Bacteroidetes	Cytophagia	Cytophagales
	0		Bacteria	Bacteroidetes	Cytophagia	Cytophagales
	0		Bacteria	Bacteroidetes	Cytophagia	Cytophagales
	0		Bacteria	Bacteroidetes	Cytophagia	Cytophagales	Cytophagaceae
	4.49519e-05		Bacteria	Bacteroidetes	Cytophagia	Cytophagales	Cytophagaceae
	0		Bacteria	Bacteroidetes	Cytophagia	Cytophagales	Cytophagaceae	Cytophaga	Cytophaga sp
	0		Bacteria	Bacteroidetes	Cytophagia	Cytophagales
	0.00022476		Bacteria	Bacteroidetes	Cytophagia	Cytophagales
	0		Bacteria	Bacteroidetes	Cytophagia	Cytophagales	Cytophagaceae
	0		Bacteria	Bacteroidetes	Cytophagia	Cytophagales	Flammeovirgaceae
	0		Bacteria	Bacteroidetes	Cytophagia	Cytophagales	Cytophagaceae
	0		Bacteria	Bacteroidetes	Cytophagia	Cytophagales	Cytophagaceae
	0		Bacteria	Bacteroidetes	Cytophagia	Cytophagales
	8.99038e-05		Bacteria	Bacteroidetes	Cytophagia	Cytophagales
	0		Bacteria	Bacteroidetes	Cytophagia	Cytophagales	Cytophagaceae
	0		Bacteria	Bacteroidetes	Cytophagia	Cytophagales
	0		Bacteria	Bacteroidetes	Cytophagia	Cytophagales
	0		Bacteria	Bacteroidetes	Cytophagia	Cytophagales
	0		Bacteria	Bacteroidetes	Cytophagia	Cytophagales	Cytophagaceae
	0		Bacteria	Bacteroidetes	Cytophagia	Cytophagales
	4.49519e-05		Bacteria	Bacteroidetes	Cytophagia	Cytophagales	Flammeovirgaceae
	0		Bacteria	Bacteroidetes	Cytophagia	Cytophagales
	0		Bacteria	Bacteroidetes	Cytophagia	Cytophagales
	0		Bacteria	Bacteroidetes	Cytophagia	Cytophagales	Cytophagaceae
	0		Bacteria	Bacteroidetes	Cytophagia	Cytophagales
	8.99038e-05		Bacteria	Bacteroidetes	Cytophagia	Cytophagales
	0		Bacteria	Bacteroidetes	Cytophagia	Cytophagales
	4.49519e-05		Bacteria	Bacteroidetes	Cytophagia	Cytophagales	Cytophagaceae
	0		Bacteria	Bacteroidetes	Cytophagia	Cytophagales
	4.49519e-05		Bacteria	Bacteroidetes	Cytophagia	Cytophagales
	0		Bacteria	Bacteroidetes	Cytophagia	Cytophagales
	0		Bacteria	Bacteroidetes	Cytophagia	Cytophagales	Cytophagaceae	Cytophaga	Cytophaga sp
	0		Bacteria	Bacteroidetes	Cytophagia	Cytophagales	Cytophagaceae
	0		Bacteria	Bacteroidetes	Cytophagia	Cytophagales
	0		Bacteria	Bacteroidetes	Cytophagia	Cytophagales
	0		Bacteria	Bacteroidetes	Cytophagia	Cytophagales	Cytophagaceae
	0		Bacteria	Bacteroidetes	Cytophagia	Cytophagales
	4.49519e-05		Bacteria	Bacteroidetes	Cytophagia	Cytophagales
	0		Bacteria	Bacteroidetes	Cytophagia	Cytophagales	Cytophagaceae
	0		Bacteria	Bacteroidetes	Cytophagia	Cytophagales
	0		Bacteria	Bacteroidetes	Cytophagia	Cytophagales
	0		Bacteria	Bacteroidetes	Cytophagia	Cytophagales
	0		Bacteria	Bacteroidetes	Cytophagia	Cytophagales
	0		Bacteria	Bacteroidetes	Cytophagia	Cytophagales	Flammeovirgaceae
	0		Bacteria	Bacteroidetes	Cytophagia	Cytophagales
	0		Bacteria	Bacteroidetes	Cytophagia	Cytophagales
	0		Bacteria	Bacteroidetes	Cytophagia	Cytophagales
	0		Bacteria	Bacteroidetes	Cytophagia	Cytophagales	Flammeovirgaceae
	8.99038e-05		Bacteria	Bacteroidetes	Cytophagia	Cytophagales	Cytophagaceae
	0		Bacteria	Bacteroidetes	Cytophagia	Cytophagales	Cytophagaceae
	0		Bacteria	Bacteroidetes	Cytophagia	Cytophagales	Cytophagaceae
	4.49519e-05		Bacteria	Bacteroidetes	Cytophagia	Cytophagales	Flammeovirgaceae
	0		Bacteria	Bacteroidetes	Cytophagia	Cytophagales
	0		Bacteria	Bacteroidetes	Cytophagia	Cytophagales	Cytophagaceae	Cytophaga	Cytophaga sp
	0		Bacteria	Bacteroidetes	Cytophagia	Cytophagales	Cytophagaceae
	0		Bacteria	Bacteroidetes	Cytophagia	Cytophagales
	4.49519e-05		Bacteria	Bacteroidetes	Cytophagia	Cytophagales	Cytophagaceae
	0		Bacteria	Bacteroidetes	Cytophagia	Cytophagales
	0		Bacteria	Bacteroidetes	Cytophagia	Cytophagales	Cytophagaceae
	0		Bacteria	Bacteroidetes	Cytophagia	Cytophagales
	0		Bacteria	Bacteroidetes	Cytophagia	Cytophagales	Cytophagaceae	Cytophaga
	0		Bacteria	Bacteroidetes	Cytophagia	Cytophagales
	0		Bacteria	Bacteroidetes	Cytophagia	Cytophagales
	8.99038e-05		Bacteria	Bacteroidetes	Cytophagia	Cytophagales
	0		Bacteria	Bacteroidetes	Cytophagia	Cytophagales	Cytophagaceae
	0		Bacteria	Bacteroidetes	Cytophagia	Cytophagales
	0		Bacteria	Bacteroidetes	Cytophagia	Cytophagales	Cytophagaceae
	0		Bacteria	Bacteroidetes	Cytophagia	Cytophagales
	0		Bacteria	Bacteroidetes	Cytophagia	Cytophagales	Cytophagaceae	Cytophaga	Cytophaga sp
	4.49519e-05		Bacteria	Bacteroidetes	Cytophagia	Cytophagales	Cytophagaceae
	0		Bacteria	Bacteroidetes	Cytophagia	Cytophagales
	0		Bacteria	Bacteroidetes	Cytophagia	Cytophagales	Cytophagaceae
	0		Bacteria	Bacteroidetes	Cytophagia	Cytophagales
	0		Bacteria	Bacteroidetes	Cytophagia	Cytophagales
	0		Bacteria	Bacteroidetes	Cytophagia	Cytophagales	Cytophagaceae
	0		Bacteria	Bacteroidetes	Cytophagia	Cytophagales
	0		Bacteria	Bacteroidetes	Cytophagia	Cytophagales	Cytophagaceae
	0		Bacteria	Bacteroidetes	Cytophagia	Cytophagales
	0		Bacteria	Bacteroidetes	Cytophagia	Cytophagales	Cytophagaceae
	0		Bacteria	Bacteroidetes	Cytophagia	Cytophagales	Cytophagaceae
	0		Bacteria	Bacteroidetes	Cytophagia	Cytophagales	Cytophagaceae
	0		Bacteria	Bacteroidetes	Cytophagia	Cytophagales
	0		Bacteria	Bacteroidetes	Cytophagia	Cytophagales
	0		Bacteria	Bacteroidetes	Cytophagia	Cytophagales	Cytophagaceae
	4.49519e-05		Bacteria	Bacteroidetes	Cytophagia	Cytophagales
	0		Bacteria	Bacteroidetes	Cytophagia	Cytophagales
	0		Bacteria	Bacteroidetes	Cytophagia	Cytophagales
	0		Bacteria	Bacteroidetes	Cytophagia	Cytophagales	Cytophagaceae
	0		Bacteria	Bacteroidetes	Cytophagia	Cytophagales
	8.99038e-05		Bacteria	Bacteroidetes	Cytophagia	Cytophagales
	0		Bacteria	Bacteroidetes	Cytophagia	Cytophagales	Flammeovirgaceae
	4.49519e-05		Bacteria	Bacteroidetes	Cytophagia	Cytophagales
	4.49519e-05		Bacteria	Bacteroidetes	Cytophagia	Cytophagales	Flammeovirgaceae	Marivirga	Microscilla sericea
	0		Bacteria	Bacteroidetes	Cytophagia	Cytophagales
	0		Bacteria	Bacteroidetes	Cytophagia	Cytophagales
	0		Bacteria	Bacteroidetes	Cytophagia	Cytophagales	Cytophagaceae
	0		Bacteria	Bacteroidetes	Cytophagia	Cytophagales	Cytophagaceae
	0		Bacteria	Bacteroidetes	Cytophagia	Cytophagales
	0.000269711		Bacteria	Bacteroidetes	Cytophagia	Cytophagales	Flammeovirgaceae
	0		Bacteria	Bacteroidetes	Cytophagia	Cytophagales	Cytophagaceae
	0		Bacteria	Bacteroidetes	Cytophagia	Cytophagales
	0		Bacteria	Bacteroidetes	Cytophagia	Cytophagales	Cytophagaceae
	0		Bacteria	Bacteroidetes	Cytophagia	Cytophagales	Cytophagaceae
	4.49519e-05		Bacteria	Bacteroidetes	Cytophagia	Cytophagales	Cytophagaceae
	0		Bacteria	Bacteroidetes	Cytophagia	Cytophagales	Cytophagaceae
	0		Bacteria	Bacteroidetes	Cytophagia	Cytophagales	Flammeovirgaceae
	0		Bacteria	Bacteroidetes	Cytophagia	Cytophagales
	0		Bacteria	Bacteroidetes	Cytophagia	Cytophagales
	0		Bacteria	Bacteroidetes	Cytophagia	Cytophagales
	0		Bacteria	Bacteroidetes	Cytophagia	Cytophagales	Flammeovirgaceae
	0		Bacteria	Bacteroidetes	Cytophagia	Cytophagales	Cyclobacteriaceae
	0		Bacteria	Bacteroidetes	Cytophagia	Cytophagales	Cytophagaceae
	0		Bacteria	Bacteroidetes	Cytophagia	Cytophagales
	0		Bacteria	Bacteroidetes	Cytophagia	Cytophagales	Flammeovirgaceae
	0		Bacteria	Bacteroidetes	Cytophagia	Cytophagales	Cytophagaceae
	0		Bacteria	Bacteroidetes	Cytophagia	Cytophagales	Cytophagaceae
	0		Bacteria	Bacteroidetes	Cytophagia	Cytophagales
	0		Bacteria	Bacteroidetes	Cytophagia	Cytophagales	Cytophagaceae	Cytophaga
	0		Bacteria	Bacteroidetes	Cytophagia	Cytophagales
	0		Bacteria	Bacteroidetes	Cytophagia	Cytophagales	Cytophagaceae
	0.000134856		Bacteria	Bacteroidetes	Cytophagia	Cytophagales	Cytophagaceae
	0		Bacteria	Bacteroidetes	Cytophagia	Cytophagales
	0		Bacteria	Bacteroidetes	Cytophagia	Cytophagales	Cytophagaceae	Rhodonellum
	0		Bacteria	Bacteroidetes	Cytophagia	Cytophagales
	0		Bacteria	Bacteroidetes	Cytophagia	Cytophagales	Cytophagaceae
	0		Bacteria	Bacteroidetes	Cytophagia	Cytophagales	Cytophagaceae	Cytophaga
	0		Bacteria	Bacteroidetes	Cytophagia	Cytophagales	Cytophagaceae
	0		Bacteria	Bacteroidetes	Cytophagia	Cytophagales	Cytophagaceae
	0		Bacteria	Bacteroidetes	Cytophagia	Cytophagales	Cytophagaceae
	0		Bacteria	Bacteroidetes	Cytophagia	Cytophagales	Cytophagaceae
	0		Bacteria	Bacteroidetes	Cytophagia	Cytophagales
	0		Bacteria	Bacteroidetes	Cytophagia	Cytophagales	Cytophagaceae
	0		Bacteria	Bacteroidetes	Cytophagia	Cytophagales
	0		Bacteria	Bacteroidetes	Cytophagia	Cytophagales
	0		Bacteria	Bacteroidetes	Cytophagia	Cytophagales
	0		Bacteria	Bacteroidetes	Cytophagia	Cytophagales	Flammeovirgaceae
	0		Bacteria	Bacteroidetes	Cytophagia	Cytophagales
	0		Bacteria	Bacteroidetes	Cytophagia	Cytophagales
	0		Bacteria	Bacteroidetes	Cytophagia	Cytophagales	Cytophagaceae
	0		Bacteria	Bacteroidetes	Cytophagia	Cytophagales	Cytophagaceae
	0		Bacteria	Bacteroidetes	Cytophagia	Cytophagales
	0		Bacteria	Bacteroidetes	Cytophagia	Cytophagales	Cytophagaceae
	8.99038e-05		Bacteria	Bacteroidetes	Cytophagia	Cytophagales	Cytophagaceae
	0		Bacteria	Bacteroidetes	Cytophagia	Cytophagales	Cytophagaceae	Cytophaga	Cytophaga sp
	0		Bacteria	Bacteroidetes	Cytophagia	Cytophagales	Flammeovirgaceae
	0		Bacteria	Bacteroidetes	Cytophagia	Cytophagales
	4.49519e-05		Bacteria	Bacteroidetes	Cytophagia	Cytophagales
	0		Bacteria	Bacteroidetes	Cytophagia	Cytophagales	Cytophagaceae
	0.000179808		Bacteria	Bacteroidetes	Cytophagia	Cytophagales	Cytophagaceae
	0		Bacteria	Bacteroidetes	Cytophagia	Cytophagales
	0		Bacteria	Bacteroidetes	Cytophagia	Cytophagales
	0		Bacteria	Bacteroidetes	Cytophagia	Cytophagales	Cytophagaceae
	4.49519e-05		Bacteria	Bacteroidetes	Cytophagia	Cytophagales
	0		Bacteria	Bacteroidetes	Cytophagia	Cytophagales
	4.49519e-05		Bacteria	Bacteroidetes	Cytophagia	Cytophagales	Cytophagaceae
	0		Bacteria	Bacteroidetes	Cytophagia	Cytophagales
	0		Bacteria	Bacteroidetes	Cytophagia	Cytophagales	Cytophagaceae	Cytophaga
	0		Bacteria	Bacteroidetes	Cytophagia	Cytophagales	Cytophagaceae
	0		Bacteria	Bacteroidetes	Cytophagia	Cytophagales	Cytophagaceae	Cytophaga
	0		Bacteria	Bacteroidetes	Cytophagia	Cytophagales
	0		Bacteria	Bacteroidetes	Cytophagia	Cytophagales	Cytophagaceae
	0		Bacteria	Bacteroidetes	Cytophagia	Cytophagales
	0		Bacteria	Bacteroidetes	Cytophagia	Cytophagales	Flammeovirgaceae
	4.49519e-05		Bacteria	Bacteroidetes	Cytophagia	Cytophagales
	0		Bacteria	Bacteroidetes	Cytophagia	Cytophagales	Cytophagaceae
	0		Bacteria	Bacteroidetes	Cytophagia	Cytophagales	Cytophagaceae
	0		Bacteria	Bacteroidetes	Cytophagia	Cytophagales
	0		Bacteria	Bacteroidetes	Cytophagia	Cytophagales	Cytophagaceae	Cytophaga
	0		Bacteria	Bacteroidetes	Cytophagia	Cytophagales	Cytophagaceae
	0		Bacteria	Bacteroidetes	Cytophagia	Cytophagales
	0		Bacteria	Bacteroidetes	Cytophagia	Cytophagales	Cytophagaceae
	0		Bacteria	Bacteroidetes	Cytophagia	Cytophagales
	4.49519e-05		Bacteria	Bacteroidetes	Cytophagia	Cytophagales
	0		Bacteria	Bacteroidetes	Cytophagia	Cytophagales	Cytophagaceae
	0		Bacteria	Bacteroidetes	Cytophagia	Cytophagales	Cytophagaceae
	0		Bacteria	Bacteroidetes	Cytophagia	Cytophagales	Cytophagaceae	Pontibacter	Pontibacter sp
	0		Bacteria	Bacteroidetes	Cytophagia	Cytophagales	Cytophagaceae
	0		Bacteria	Bacteroidetes	Cytophagia	Cytophagales	Cytophagaceae
	0		Bacteria	Bacteroidetes	Cytophagia	Cytophagales
	0		Bacteria	Bacteroidetes	Cytophagia	Cytophagales
	0		Bacteria	Bacteroidetes	Cytophagia	Cytophagales
	0		Bacteria	Bacteroidetes	Cytophagia	Cytophagales	Cytophagaceae	Marinoscillum
	0		Bacteria	Bacteroidetes	Cytophagia	Cytophagales
	0		Bacteria	Bacteroidetes	Cytophagia	Cytophagales
	0		Bacteria	Bacteroidetes	Cytophagia	Cytophagales	Flammeovirgaceae
	0		Bacteria	Bacteroidetes	Cytophagia	Cytophagales
	0		Bacteria	Bacteroidetes	Cytophagia	Cytophagales	Flammeovirgaceae	Thermonema
	0		Bacteria	Bacteroidetes	Cytophagia	Cytophagales	Cytophagaceae
	0		Bacteria	Bacteroidetes	Cytophagia	Cytophagales	Flammeovirgaceae
	0		Bacteria	Bacteroidetes	Cytophagia	Cytophagales	Cytophagaceae
	0		Bacteria	Bacteroidetes	Cytophagia	Cytophagales	Cytophagaceae
	0		Bacteria	Bacteroidetes	Cytophagia	Cytophagales
	0		Bacteria	Bacteroidetes	Cytophagia	Cytophagales
	0		Bacteria	Bacteroidetes	Cytophagia	Cytophagales	Cytophagaceae
	0		Bacteria	Bacteroidetes	Cytophagia	Cytophagales	Cytophagaceae
	0		Bacteria	Bacteroidetes	Cytophagia	Cytophagales	Cytophagaceae
	0		Bacteria	Bacteroidetes	Cytophagia	Cytophagales	Flammeovirgaceae
	0		Bacteria	Bacteroidetes	Cytophagia	Cytophagales	Cytophagaceae
	0		Bacteria	Bacteroidetes	Cytophagia	Cytophagales	Cytophagaceae	Cytophaga
	0		Bacteria	Bacteroidetes	Cytophagia	Cytophagales	Flammeovirgaceae
	0		Bacteria	Bacteroidetes	Cytophagia	Cytophagales
	0		Bacteria	Bacteroidetes	Cytophagia	Cytophagales	Cytophagaceae
	0		Bacteria	Bacteroidetes	Cytophagia
	0		Bacteria	Bacteroidetes	Cytophagia
	0		Bacteria	Bacteroidetes	Cytophagia
	0		Bacteria	Bacteroidetes	Cytophagia
	0		Bacteria	Bacteroidetes	Cytophagia
	0		Bacteria	Bacteroidetes	Cytophagia
	0		Bacteria	Bacteroidetes	Cytophagia
	0		Bacteria	Bacteroidetes	Cytophagia
	0		Bacteria	Bacteroidetes	Cytophagia
	0		Bacteria	Bacteroidetes	Cytophagia
	0		Bacteria	Bacteroidetes	Cytophagia
	0		Bacteria	Bacteroidetes	Cytophagia
	0		Bacteria	Bacteroidetes	Cytophagia
	0		Bacteria	Bacteroidetes	Flavobacteria	Flavobacteriales	Flavobacteriaceae
	4.49519e-05		Bacteria	Bacteroidetes	Flavobacteria	Flavobacteriales	Flavobacteriaceae
	8.99038e-05		Bacteria	Bacteroidetes	Flavobacteria	Flavobacteriales
	0		Bacteria	Bacteroidetes	Flavobacteria	Flavobacteriales
	4.49519e-05		Bacteria	Bacteroidetes	Flavobacteria	Flavobacteriales	Flavobacteriaceae
	0		Bacteria	Bacteroidetes	Flavobacteria	Flavobacteriales
	0.00116875		Bacteria	Bacteroidetes	Flavobacteria	Flavobacteriales	Flavobacteriaceae
	0		Bacteria	Bacteroidetes	Flavobacteria	Flavobacteriales	Flavobacteriaceae
	0		Bacteria	Bacteroidetes	Flavobacteria	Flavobacteriales	Flavobacteriaceae
	0		Bacteria	Bacteroidetes	Flavobacteria	Flavobacteriales	Cryomorphaceae
	0		Bacteria	Bacteroidetes	Flavobacteria	Flavobacteriales	Flavobacteriaceae
	0		Bacteria	Bacteroidetes	Flavobacteria	Flavobacteriales	Flavobacteriaceae
	0		Bacteria	Bacteroidetes	Flavobacteria	Flavobacteriales
	0.000269711		Bacteria	Bacteroidetes	Flavobacteria	Flavobacteriales	Flavobacteriaceae
	0		Bacteria	Bacteroidetes	Flavobacteria	Flavobacteriales
	0		Bacteria	Bacteroidetes	Flavobacteria	Flavobacteriales
	0.000314663		Bacteria	Bacteroidetes	Flavobacteria	Flavobacteriales	Flavobacteriaceae
	8.99038e-05		Bacteria	Bacteroidetes	Flavobacteria	Flavobacteriales	Flavobacteriaceae
	0		Bacteria	Bacteroidetes	Flavobacteria	Flavobacteriales
	0		Bacteria	Bacteroidetes	Flavobacteria	Flavobacteriales
	0		Bacteria	Bacteroidetes	Flavobacteria	Flavobacteriales
	4.49519e-05		Bacteria	Bacteroidetes	Flavobacteria	Flavobacteriales	Flavobacteriaceae	Psychroflexus
	0		Bacteria	Bacteroidetes	Flavobacteria	Flavobacteriales
	0		Bacteria	Bacteroidetes	Flavobacteria	Flavobacteriales	Flavobacteriaceae
	0		Bacteria	Bacteroidetes	Flavobacteria	Flavobacteriales	Flavobacteriaceae
	8.99038e-05		Bacteria	Bacteroidetes	Flavobacteria	Flavobacteriales	Flavobacteriaceae	Salegentibacter
	8.99038e-05		Bacteria	Bacteroidetes	Flavobacteria	Flavobacteriales
	0.00179808		Bacteria	Bacteroidetes	Flavobacteria	Flavobacteriales	Flavobacteriaceae
	0		Bacteria	Bacteroidetes	Flavobacteria	Flavobacteriales	Cryomorphaceae
	0		Bacteria	Bacteroidetes	Flavobacteria	Flavobacteriales	Flavobacteriaceae
	0		Bacteria	Bacteroidetes	Flavobacteria	Flavobacteriales	Flavobacteriaceae	Flavobacterium
	0		Bacteria	Bacteroidetes	Flavobacteria	Flavobacteriales	Cryomorphaceae
	0		Bacteria	Bacteroidetes	Flavobacteria	Flavobacteriales	Flavobacteriaceae
	0		Bacteria	Bacteroidetes	Flavobacteria	Flavobacteriales
	0.000314663		Bacteria	Bacteroidetes	Flavobacteria	Flavobacteriales
	0		Bacteria	Bacteroidetes	Flavobacteria	Flavobacteriales
	0		Bacteria	Bacteroidetes	Flavobacteria	Flavobacteriales	Flavobacteriaceae
	0		Bacteria	Bacteroidetes	Flavobacteria	Flavobacteriales	Cryomorphaceae
	0		Bacteria	Bacteroidetes	Flavobacteria	Flavobacteriales	Cryomorphaceae
	0.00022476		Bacteria	Bacteroidetes	Flavobacteria	Flavobacteriales	Flavobacteriaceae	Salegentibacter	Salegentibacter salarius
	0		Bacteria	Bacteroidetes	Flavobacteria	Flavobacteriales	Flavobacteriaceae
	4.49519e-05		Bacteria	Bacteroidetes	Flavobacteria	Flavobacteriales	Flavobacteriaceae
	0		Bacteria	Bacteroidetes	Flavobacteria	Flavobacteriales
	0		Bacteria	Bacteroidetes	Flavobacteria	Flavobacteriales	Flavobacteriaceae
	0.000449519		Bacteria	Bacteroidetes	Flavobacteria	Flavobacteriales	Flavobacteriaceae	Psychroflexus	Psychroflexus sp
	8.99038e-05		Bacteria	Bacteroidetes	Flavobacteria	Flavobacteriales
	0		Bacteria	Bacteroidetes	Flavobacteria	Flavobacteriales
	0		Bacteria	Bacteroidetes	Flavobacteria	Flavobacteriales	Cryomorphaceae
	0		Bacteria	Bacteroidetes	Flavobacteria	Flavobacteriales	Flavobacteriaceae
	0		Bacteria	Bacteroidetes	Flavobacteria	Flavobacteriales	Flavobacteriaceae
	0		Bacteria	Bacteroidetes	Flavobacteria	Flavobacteriales	Flavobacteriaceae
	4.49519e-05		Bacteria	Bacteroidetes	Flavobacteria	Flavobacteriales	Flavobacteriaceae
	4.49519e-05		Bacteria	Bacteroidetes	Flavobacteria	Flavobacteriales	Flavobacteriaceae	Winogradskyella	Winogradskyella sp
	0		Bacteria	Bacteroidetes	Flavobacteria	Flavobacteriales	Flavobacteriaceae
	0.000134856		Bacteria	Bacteroidetes	Flavobacteria	Flavobacteriales	Flavobacteriaceae	Flavobacterium
	0		Bacteria	Bacteroidetes	Flavobacteria	Flavobacteriales
	0		Bacteria	Bacteroidetes	Flavobacteria	Flavobacteriales
	0		Bacteria	Bacteroidetes	Flavobacteria	Flavobacteriales	Flavobacteriaceae	Flavobacterium
	0		Bacteria	Bacteroidetes	Flavobacteria	Flavobacteriales
	0		Bacteria	Bacteroidetes	Flavobacteria	Flavobacteriales	Flavobacteriaceae	Flavobacterium
	0		Bacteria	Bacteroidetes	Flavobacteria	Flavobacteriales	Flavobacteriaceae
	0		Bacteria	Bacteroidetes	Flavobacteria	Flavobacteriales	Cryomorphaceae
	4.49519e-05		Bacteria	Bacteroidetes	Flavobacteria	Flavobacteriales
	0		Bacteria	Bacteroidetes	Flavobacteria	Flavobacteriales
	4.49519e-05		Bacteria	Bacteroidetes	Flavobacteria	Flavobacteriales
	0		Bacteria	Bacteroidetes	Flavobacteria	Flavobacteriales	Flavobacteriaceae
	0.000134856		Bacteria	Bacteroidetes	Flavobacteria	Flavobacteriales
	0		Bacteria	Bacteroidetes	Flavobacteria	Flavobacteriales	Flavobacteriaceae
	8.99038e-05		Bacteria	Bacteroidetes	Flavobacteria	Flavobacteriales	Flavobacteriaceae
	0		Bacteria	Bacteroidetes	Flavobacteria	Flavobacteriales
	0		Bacteria	Bacteroidetes	Flavobacteria	Flavobacteriales	Flavobacteriaceae
	0		Bacteria	Bacteroidetes	Flavobacteria	Flavobacteriales	Flavobacteriaceae
	0.000179808		Bacteria	Bacteroidetes	Flavobacteria	Flavobacteriales
	0		Bacteria	Bacteroidetes	Flavobacteria	Flavobacteriales	Flavobacteriaceae
	0		Bacteria	Bacteroidetes	Flavobacteria	Flavobacteriales	Flavobacteriaceae
	0		Bacteria	Bacteroidetes	Flavobacteria	Flavobacteriales
	0		Bacteria	Bacteroidetes	Flavobacteria	Flavobacteriales	Flavobacteriaceae
	0		Bacteria	Bacteroidetes	Flavobacteria	Flavobacteriales	Flavobacteriaceae
	0		Bacteria	Bacteroidetes	Flavobacteria	Flavobacteriales	Flavobacteriaceae
	4.49519e-05		Bacteria	Bacteroidetes	Flavobacteria	Flavobacteriales	Flavobacteriaceae	Flavobacterium	Flavobacterium sp
	0		Bacteria	Bacteroidetes	Flavobacteria	Flavobacteriales	Cryomorphaceae
	4.49519e-05		Bacteria	Bacteroidetes	Flavobacteria	Flavobacteriales
	0		Bacteria	Bacteroidetes	Flavobacteria	Flavobacteriales	Flavobacteriaceae	Sediminibacter
	0		Bacteria	Bacteroidetes	Flavobacteria	Flavobacteriales	Flavobacteriaceae
	0		Bacteria	Bacteroidetes	Flavobacteria	Flavobacteriales
	0		Bacteria	Bacteroidetes	Flavobacteria	Flavobacteriales	Flavobacteriaceae
	0		Bacteria	Bacteroidetes	Flavobacteria	Flavobacteriales	Flavobacteriaceae
	0		Bacteria	Bacteroidetes	Flavobacteria	Flavobacteriales	Flavobacteriaceae	Flavobacterium
	8.99038e-05		Bacteria	Bacteroidetes	Flavobacteria	Flavobacteriales
	0		Bacteria	Bacteroidetes	Flavobacteria	Flavobacteriales	Flavobacteriaceae
	0		Bacteria	Bacteroidetes	Flavobacteria	Flavobacteriales	Flavobacteriaceae
	0		Bacteria	Bacteroidetes	Flavobacteria	Flavobacteriales	Flavobacteriaceae
	0		Bacteria	Bacteroidetes	Flavobacteria	Flavobacteriales
	0		Bacteria	Bacteroidetes	Flavobacteria	Flavobacteriales
	0		Bacteria	Bacteroidetes	Flavobacteria	Flavobacteriales
	0		Bacteria	Bacteroidetes	Flavobacteria	Flavobacteriales
	4.49519e-05		Bacteria	Bacteroidetes	Flavobacteria	Flavobacteriales	Flavobacteriaceae
	0		Bacteria	Bacteroidetes	Flavobacteria	Flavobacteriales	Flavobacteriaceae
	0		Bacteria	Bacteroidetes	Flavobacteria	Flavobacteriales	Flavobacteriaceae	Flavobacterium
	0		Bacteria	Bacteroidetes	Flavobacteria	Flavobacteriales	Flavobacteriaceae
	0		Bacteria	Bacteroidetes	Flavobacteria	Flavobacteriales
	0		Bacteria	Bacteroidetes	Flavobacteria	Flavobacteriales
	0		Bacteria	Bacteroidetes	Flavobacteria	Flavobacteriales
	0		Bacteria	Bacteroidetes	Flavobacteria	Flavobacteriales
	0		Bacteria	Bacteroidetes	Flavobacteria	Flavobacteriales
	0		Bacteria	Bacteroidetes	Flavobacteria	Flavobacteriales	Flavobacteriaceae
	0		Bacteria	Bacteroidetes	Flavobacteria	Flavobacteriales
	0.000134856		Bacteria	Bacteroidetes	Flavobacteria	Flavobacteriales
	0		Bacteria	Bacteroidetes	Flavobacteria	Flavobacteriales	Flavobacteriaceae
	8.99038e-05		Bacteria	Bacteroidetes	Flavobacteria	Flavobacteriales	Flavobacteriaceae
	0		Bacteria	Bacteroidetes	Flavobacteria	Flavobacteriales	Flavobacteriaceae
	0		Bacteria	Bacteroidetes	Flavobacteria	Flavobacteriales	Flavobacteriaceae
	0		Bacteria	Bacteroidetes	Flavobacteria	Flavobacteriales	Flavobacteriaceae
	0		Bacteria	Bacteroidetes	Flavobacteria	Flavobacteriales	Flavobacteriaceae
	0		Bacteria	Bacteroidetes	Flavobacteria	Flavobacteriales	Flavobacteriaceae
	0		Bacteria	Bacteroidetes	Flavobacteria	Flavobacteriales	Flavobacteriaceae
	0		Bacteria	Bacteroidetes	Flavobacteria	Flavobacteriales	Flavobacteriaceae
	0		Bacteria	Bacteroidetes	Flavobacteria	Flavobacteriales
	0		Bacteria	Bacteroidetes	Flavobacteria	Flavobacteriales
	0		Bacteria	Bacteroidetes	Flavobacteria	Flavobacteriales
	0		Bacteria	Bacteroidetes	Flavobacteria	Flavobacteriales	Flavobacteriaceae
	0		Bacteria	Bacteroidetes	Flavobacteria	Flavobacteriales
	0		Bacteria	Bacteroidetes	Flavobacteria	Flavobacteriales
	0.000134856		Bacteria	Bacteroidetes	Flavobacteria	Flavobacteriales
	4.49519e-05		Bacteria	Bacteroidetes	Flavobacteria	Flavobacteriales
	0.000134856		Bacteria	Bacteroidetes	Flavobacteria	Flavobacteriales
	0		Bacteria	Bacteroidetes	Flavobacteria	Flavobacteriales
	0		Bacteria	Bacteroidetes	Flavobacteria	Flavobacteriales	Flavobacteriaceae
	0		Bacteria	Bacteroidetes	Flavobacteria	Flavobacteriales	Flavobacteriaceae
	4.49519e-05		Bacteria	Bacteroidetes	Flavobacteria	Flavobacteriales
	0		Bacteria	Bacteroidetes	Flavobacteria	Flavobacteriales
	0.00022476		Bacteria	Bacteroidetes	Flavobacteria	Flavobacteriales
	0		Bacteria	Bacteroidetes	Flavobacteria	Flavobacteriales
	0		Bacteria	Bacteroidetes	Flavobacteria	Flavobacteriales	Flavobacteriaceae
	4.49519e-05		Bacteria	Bacteroidetes	Flavobacteria	Flavobacteriales	Flavobacteriaceae
	0		Bacteria	Bacteroidetes	Flavobacteria	Flavobacteriales
	0		Bacteria	Bacteroidetes	Flavobacteria	Flavobacteriales	Cryomorphaceae
	0		Bacteria	Bacteroidetes	Flavobacteria	Flavobacteriales
	0		Bacteria	Bacteroidetes	Flavobacteria	Flavobacteriales	Flavobacteriaceae
	0		Bacteria	Bacteroidetes	Flavobacteria	Flavobacteriales	Flavobacteriaceae
	0		Bacteria	Bacteroidetes	Flavobacteria	Flavobacteriales	Flavobacteriaceae	Psychroflexus
	0		Bacteria	Bacteroidetes	Flavobacteria	Flavobacteriales	Flavobacteriaceae
	0		Bacteria	Bacteroidetes	Flavobacteria	Flavobacteriales	Flavobacteriaceae
	0		Bacteria	Bacteroidetes	Flavobacteria	Flavobacteriales
	0		Bacteria	Bacteroidetes	Flavobacteria	Flavobacteriales	Flavobacteriaceae	Flavobacterium
	0		Bacteria	Bacteroidetes	Flavobacteria	Flavobacteriales
	0		Bacteria	Bacteroidetes	Flavobacteria	Flavobacteriales	Flavobacteriaceae
	0		Bacteria	Bacteroidetes	Flavobacteria	Flavobacteriales
	0		Bacteria	Bacteroidetes	Flavobacteria	Flavobacteriales	Flavobacteriaceae	Flavobacterium
	0		Bacteria	Bacteroidetes	Flavobacteria	Flavobacteriales	Flavobacteriaceae
	0		Bacteria	Bacteroidetes	Flavobacteria	Flavobacteriales	Flavobacteriaceae
	0		Bacteria	Bacteroidetes	Flavobacteria	Flavobacteriales
	0		Bacteria	Bacteroidetes	Flavobacteria	Flavobacteriales	Flavobacteriaceae
	4.49519e-05		Bacteria	Bacteroidetes	Flavobacteria	Flavobacteriales
	0		Bacteria	Bacteroidetes	Flavobacteria	Flavobacteriales	Cryomorphaceae
	0		Bacteria	Bacteroidetes	Flavobacteria	Flavobacteriales	Cryomorphaceae
	0		Bacteria	Bacteroidetes	Flavobacteria	Flavobacteriales	Flavobacteriaceae	Flavobacterium
	0		Bacteria	Bacteroidetes	Flavobacteria	Flavobacteriales	Cryomorphaceae	Lishizhenia	Lishizhenia caseinilytica
	8.99038e-05		Bacteria	Bacteroidetes	Flavobacteria	Flavobacteriales
	4.49519e-05		Bacteria	Bacteroidetes	Flavobacteria	Flavobacteriales
	0		Bacteria	Bacteroidetes	Flavobacteria	Flavobacteriales
	4.49519e-05		Bacteria	Bacteroidetes	Flavobacteria	Flavobacteriales	Cryomorphaceae
	0		Bacteria	Bacteroidetes	Flavobacteria	Flavobacteriales
	0		Bacteria	Bacteroidetes	Flavobacteria	Flavobacteriales	Flavobacteriaceae
	0		Bacteria	Bacteroidetes	Flavobacteria	Flavobacteriales
	0		Bacteria	Bacteroidetes	Flavobacteria	Flavobacteriales	Cryomorphaceae
	0		Bacteria	Bacteroidetes	Flavobacteria	Flavobacteriales	Flavobacteriaceae
	0		Bacteria	Bacteroidetes	Flavobacteria	Flavobacteriales
	0		Bacteria	Bacteroidetes	Flavobacteria	Flavobacteriales	Flavobacteriaceae
	0		Bacteria	Bacteroidetes	Flavobacteria	Flavobacteriales	Flavobacteriaceae
	0		Bacteria	Bacteroidetes	Flavobacteria	Flavobacteriales	Flavobacteriaceae
	4.49519e-05		Bacteria	Bacteroidetes	Flavobacteria	Flavobacteriales
	0		Bacteria	Bacteroidetes	Flavobacteria	Flavobacteriales
	0		Bacteria	Bacteroidetes	Flavobacteria	Flavobacteriales
	0		Bacteria	Bacteroidetes	Flavobacteria	Flavobacteriales
	0		Bacteria	Bacteroidetes	Flavobacteria	Flavobacteriales	Flavobacteriaceae
	0		Bacteria	Bacteroidetes	Flavobacteria	Flavobacteriales	Flavobacteriaceae	Flavobacterium
	0		Bacteria	Bacteroidetes	Flavobacteria	Flavobacteriales
	8.99038e-05		Bacteria	Bacteroidetes	Flavobacteria	Flavobacteriales	Flavobacteriaceae
	0		Bacteria	Bacteroidetes	Flavobacteria	Flavobacteriales
	0		Bacteria	Bacteroidetes	Flavobacteria	Flavobacteriales	Flavobacteriaceae
	0		Bacteria	Bacteroidetes	Flavobacteria	Flavobacteriales
	4.49519e-05		Bacteria	Bacteroidetes	Flavobacteria	Flavobacteriales	Flavobacteriaceae
	0		Bacteria	Bacteroidetes	Flavobacteria	Flavobacteriales	Flavobacteriaceae	Flavobacterium
	0		Bacteria	Bacteroidetes	Flavobacteria	Flavobacteriales
	0		Bacteria	Bacteroidetes	Flavobacteria	Flavobacteriales	Flavobacteriaceae
	0		Bacteria	Bacteroidetes	Flavobacteria	Flavobacteriales
	0		Bacteria	Bacteroidetes	Flavobacteria	Flavobacteriales	Flavobacteriaceae
	0		Bacteria	Bacteroidetes	Flavobacteria	Flavobacteriales
	0		Bacteria	Bacteroidetes	Flavobacteria	Flavobacteriales	Flavobacteriaceae
	0		Bacteria	Bacteroidetes	Flavobacteria	Flavobacteriales	Cryomorphaceae
	0		Bacteria	Bacteroidetes	Flavobacteria	Flavobacteriales
	0		Bacteria	Bacteroidetes	Flavobacteria	Flavobacteriales
	0		Bacteria	Bacteroidetes	Flavobacteria	Flavobacteriales
	0		Bacteria	Bacteroidetes	Flavobacteria	Flavobacteriales	Cryomorphaceae
	0		Bacteria	Bacteroidetes	Flavobacteria	Flavobacteriales
	0		Bacteria	Bacteroidetes	Flavobacteria	Flavobacteriales	Flavobacteriaceae
	4.49519e-05		Bacteria	Bacteroidetes	Flavobacteria	Flavobacteriales	Flavobacteriaceae
	0		Bacteria	Bacteroidetes	Flavobacteria	Flavobacteriales	Flavobacteriaceae
	0		Bacteria	Bacteroidetes	Flavobacteria	Flavobacteriales
	0		Bacteria	Bacteroidetes	Flavobacteria	Flavobacteriales
	0		Bacteria	Bacteroidetes	Flavobacteria	Flavobacteriales	Flavobacteriaceae
	0		Bacteria	Bacteroidetes	Flavobacteria	Flavobacteriales
	0		Bacteria	Bacteroidetes	Flavobacteria	Flavobacteriales	Flavobacteriaceae	Flavobacterium
	0		Bacteria	Bacteroidetes	Flavobacteria	Flavobacteriales	Flavobacteriaceae
	4.49519e-05		Bacteria	Bacteroidetes	Flavobacteria	Flavobacteriales	Flavobacteriaceae
	0		Bacteria	Bacteroidetes	Flavobacteria	Flavobacteriales
	0		Bacteria	Bacteroidetes	Flavobacteria	Flavobacteriales	Flavobacteriaceae
	0		Bacteria	Bacteroidetes	Flavobacteria	Flavobacteriales	Flavobacteriaceae
	0		Bacteria	Bacteroidetes	Flavobacteria	Flavobacteriales	Flavobacteriaceae	Flavobacterium
	4.49519e-05		Bacteria	Bacteroidetes	Flavobacteria	Flavobacteriales	Flavobacteriaceae
	0		Bacteria	Bacteroidetes	Flavobacteria	Flavobacteriales
	0		Bacteria	Bacteroidetes	Flavobacteria	Flavobacteriales
	0		Bacteria	Bacteroidetes	Flavobacteria	Flavobacteriales	Flavobacteriaceae
	4.49519e-05		Bacteria	Bacteroidetes	Flavobacteria	Flavobacteriales	Flavobacteriaceae	Winogradskyella
	0		Bacteria	Bacteroidetes	Flavobacteria	Flavobacteriales
	0		Bacteria	Bacteroidetes	Flavobacteria	Flavobacteriales
	0		Bacteria	Bacteroidetes	Flavobacteria	Flavobacteriales	Flavobacteriaceae
	0		Bacteria	Bacteroidetes	Flavobacteria	Flavobacteriales	Flavobacteriaceae
	4.49519e-05		Bacteria	Bacteroidetes	Flavobacteria	Flavobacteriales	Flavobacteriaceae
	0		Bacteria	Bacteroidetes	Flavobacteria	Flavobacteriales
	0		Bacteria	Bacteroidetes	Flavobacteria	Flavobacteriales	Flavobacteriaceae
	0		Bacteria	Bacteroidetes	Flavobacteria	Flavobacteriales	Flavobacteriaceae
	0		Bacteria	Bacteroidetes	Flavobacteria	Flavobacteriales
	4.49519e-05		Bacteria	Bacteroidetes	Flavobacteria	Flavobacteriales	Flavobacteriaceae	Flavobacterium	Flavobacterium sp
	0		Bacteria	Bacteroidetes	Flavobacteria	Flavobacteriales
	0		Bacteria	Bacteroidetes	Flavobacteria	Flavobacteriales
	0		Bacteria	Bacteroidetes	Flavobacteria	Flavobacteriales
	0		Bacteria	Bacteroidetes	Flavobacteria	Flavobacteriales	Flavobacteriaceae
	0		Bacteria	Bacteroidetes	Flavobacteria	Flavobacteriales
	0		Bacteria	Bacteroidetes	Flavobacteria	Flavobacteriales
	0		Bacteria	Bacteroidetes	Flavobacteria	Flavobacteriales
	8.99038e-05		Bacteria	Bacteroidetes	Flavobacteria	Flavobacteriales	Cryomorphaceae
	0		Bacteria	Bacteroidetes	Flavobacteria	Flavobacteriales
	0		Bacteria	Bacteroidetes	Flavobacteria	Flavobacteriales
	0		Bacteria	Bacteroidetes	Flavobacteria	Flavobacteriales	Flavobacteriaceae
	0		Bacteria	Bacteroidetes	Flavobacteria	Flavobacteriales	Flavobacteriaceae
	0		Bacteria	Bacteroidetes	Flavobacteria	Flavobacteriales	Flavobacteriaceae	Salegentibacter	Salegentibacter mishustinae
	0		Bacteria	Bacteroidetes	Flavobacteria	Flavobacteriales	Cryomorphaceae
	0		Bacteria	Bacteroidetes	Flavobacteria	Flavobacteriales
	0		Bacteria	Bacteroidetes	Flavobacteria	Flavobacteriales	Flavobacteriaceae
	0		Bacteria	Bacteroidetes	Flavobacteria	Flavobacteriales
	4.49519e-05		Bacteria	Bacteroidetes	Flavobacteria	Flavobacteriales	Flavobacteriaceae
	0		Bacteria	Bacteroidetes	Flavobacteria	Flavobacteriales	Flavobacteriaceae
	0		Bacteria	Bacteroidetes	Flavobacteria	Flavobacteriales
	0		Bacteria	Bacteroidetes	Flavobacteria	Flavobacteriales
	0		Bacteria	Bacteroidetes	Flavobacteria	Flavobacteriales	Flavobacteriaceae	Flavobacterium	Flavobacterium sp
	0		Bacteria	Bacteroidetes	Flavobacteria	Flavobacteriales	Flavobacteriaceae
	0		Bacteria	Bacteroidetes	Flavobacteria	Flavobacteriales	Flavobacteriaceae
	0		Bacteria	Bacteroidetes	Flavobacteria	Flavobacteriales	Flavobacteriaceae
	0		Bacteria	Bacteroidetes	Flavobacteria	Flavobacteriales
	0		Bacteria	Bacteroidetes	Flavobacteria	Flavobacteriales	Flavobacteriaceae
	0		Bacteria	Bacteroidetes	Flavobacteria	Flavobacteriales
	0		Bacteria	Bacteroidetes	Flavobacteria	Flavobacteriales	Flavobacteriaceae
	0		Bacteria	Bacteroidetes	Flavobacteria	Flavobacteriales	Flavobacteriaceae
	0		Bacteria	Bacteroidetes	Flavobacteria	Flavobacteriales	Flavobacteriaceae
	0		Bacteria	Bacteroidetes	Flavobacteria	Flavobacteriales	Flavobacteriaceae
	0		Bacteria	Bacteroidetes	Flavobacteria	Flavobacteriales	Cryomorphaceae
	0		Bacteria	Bacteroidetes	Flavobacteria	Flavobacteriales	Flavobacteriaceae	Salinimicrobium
	0		Bacteria	Bacteroidetes	Flavobacteria
	0		Bacteria	Bacteroidetes	Flavobacteria
	0		Bacteria	Bacteroidetes	Flavobacteria
	0		Bacteria	Bacteroidetes	Flavobacteria
	0		Bacteria	Bacteroidetes	Sphingobacteria	Sphingobacteriales
	0.000988942		Bacteria	Bacteroidetes	Sphingobacteria	Sphingobacteriales	Rhodothermaceae
	0		Bacteria	Bacteroidetes	Sphingobacteria	Sphingobacteriales	Saprospiraceae
	4.49519e-05		Bacteria	Bacteroidetes	Sphingobacteria	Sphingobacteriales	Saprospiraceae
	0.000134856		Bacteria	Bacteroidetes	Sphingobacteria	Sphingobacteriales
	0		Bacteria	Bacteroidetes	Sphingobacteria	Sphingobacteriales
	0		Bacteria	Bacteroidetes	Sphingobacteria	Sphingobacteriales
	0		Bacteria	Bacteroidetes	Sphingobacteria	Sphingobacteriales	Chitinophagaceae	Chitinophaga
	0.00022476		Bacteria	Bacteroidetes	Sphingobacteria	Sphingobacteriales	Rhodothermaceae
	4.49519e-05		Bacteria	Bacteroidetes	Sphingobacteria	Sphingobacteriales	Rhodothermaceae
	0		Bacteria	Bacteroidetes	Sphingobacteria	Sphingobacteriales
	0.000134856		Bacteria	Bacteroidetes	Sphingobacteria	Sphingobacteriales	Rhodothermaceae
	4.49519e-05		Bacteria	Bacteroidetes	Sphingobacteria	Sphingobacteriales
	0		Bacteria	Bacteroidetes	Sphingobacteria	Sphingobacteriales	Saprospiraceae
	0		Bacteria	Bacteroidetes	Sphingobacteria	Sphingobacteriales	Saprospiraceae
	4.49519e-05		Bacteria	Bacteroidetes	Sphingobacteria	Sphingobacteriales
	8.99038e-05		Bacteria	Bacteroidetes	Sphingobacteria	Sphingobacteriales	Sphingobacteriaceae
	4.49519e-05		Bacteria	Bacteroidetes	Sphingobacteria	Sphingobacteriales
	0		Bacteria	Bacteroidetes	Sphingobacteria	Sphingobacteriales	Rhodothermaceae
	0		Bacteria	Bacteroidetes	Sphingobacteria	Sphingobacteriales
	0		Bacteria	Bacteroidetes	Sphingobacteria	Sphingobacteriales
	0		Bacteria	Bacteroidetes	Sphingobacteria	Sphingobacteriales
	0		Bacteria	Bacteroidetes	Sphingobacteria	Sphingobacteriales
	0		Bacteria	Bacteroidetes	Sphingobacteria	Sphingobacteriales
	0.000179808		Bacteria	Bacteroidetes	Sphingobacteria	Sphingobacteriales
	0		Bacteria	Bacteroidetes	Sphingobacteria	Sphingobacteriales
	0		Bacteria	Bacteroidetes	Sphingobacteria	Sphingobacteriales
	0		Bacteria	Bacteroidetes	Sphingobacteria	Sphingobacteriales	Saprospiraceae
	0		Bacteria	Bacteroidetes	Sphingobacteria	Sphingobacteriales
	0		Bacteria	Bacteroidetes	Sphingobacteria	Sphingobacteriales
	0		Bacteria	Bacteroidetes	Sphingobacteria	Sphingobacteriales
	0		Bacteria	Bacteroidetes	Sphingobacteria	Sphingobacteriales	Saprospiraceae
	0		Bacteria	Bacteroidetes	Sphingobacteria	Sphingobacteriales
	0		Bacteria	Bacteroidetes	Sphingobacteria	Sphingobacteriales
	0		Bacteria	Bacteroidetes	Sphingobacteria	Sphingobacteriales
	0		Bacteria	Bacteroidetes	Sphingobacteria	Sphingobacteriales
	0		Bacteria	Bacteroidetes	Sphingobacteria	Sphingobacteriales	Saprospiraceae
	0		Bacteria	Bacteroidetes	Sphingobacteria	Sphingobacteriales
	0		Bacteria	Bacteroidetes	Sphingobacteria	Sphingobacteriales
	0		Bacteria	Bacteroidetes	Sphingobacteria	Sphingobacteriales	Rhodothermaceae
	0.000269711		Bacteria	Bacteroidetes	Sphingobacteria	Sphingobacteriales	Rhodothermaceae	Salisaeta
	0.00125865		Bacteria	Bacteroidetes	Sphingobacteria	Sphingobacteriales	Rhodothermaceae
	0		Bacteria	Bacteroidetes	Sphingobacteria	Sphingobacteriales
	0		Bacteria	Bacteroidetes	Sphingobacteria	Sphingobacteriales	Saprospiraceae
	0		Bacteria	Bacteroidetes	Sphingobacteria	Sphingobacteriales	Rhodothermaceae
	0		Bacteria	Bacteroidetes	Sphingobacteria	Sphingobacteriales	Rhodothermaceae
	0		Bacteria	Bacteroidetes	Sphingobacteria	Sphingobacteriales	Saprospiraceae
	4.49519e-05		Bacteria	Bacteroidetes	Sphingobacteria	Sphingobacteriales
	0		Bacteria	Bacteroidetes	Sphingobacteria	Sphingobacteriales
	0		Bacteria	Bacteroidetes	Sphingobacteria	Sphingobacteriales
	0		Bacteria	Bacteroidetes	Sphingobacteria	Sphingobacteriales
	0		Bacteria	Bacteroidetes	Sphingobacteria	Sphingobacteriales
	0		Bacteria	Bacteroidetes	Sphingobacteria	Sphingobacteriales
	0		Bacteria	Bacteroidetes	Sphingobacteria	Sphingobacteriales
	0		Bacteria	Bacteroidetes	Sphingobacteria	Sphingobacteriales
	0		Bacteria	Bacteroidetes	Sphingobacteria	Sphingobacteriales
	0		Bacteria	Bacteroidetes	Sphingobacteria	Sphingobacteriales
	0		Bacteria	Bacteroidetes	Sphingobacteria	Sphingobacteriales
	0		Bacteria	Bacteroidetes	Sphingobacteria	Sphingobacteriales	Saprospiraceae
	0		Bacteria	Bacteroidetes	Sphingobacteria	Sphingobacteriales	Saprospiraceae
	0		Bacteria	Bacteroidetes	Sphingobacteria	Sphingobacteriales	Saprospiraceae
	0		Bacteria	Bacteroidetes	Sphingobacteria	Sphingobacteriales	Rhodothermaceae
	0		Bacteria	Bacteroidetes	Sphingobacteria	Sphingobacteriales
	0		Bacteria	Bacteroidetes	Sphingobacteria	Sphingobacteriales
	0		Bacteria	Bacteroidetes	Sphingobacteria	Sphingobacteriales	Rhodothermaceae
	0		Bacteria	Bacteroidetes	Sphingobacteria	Sphingobacteriales
	4.49519e-05		Bacteria	Bacteroidetes	Sphingobacteria	Sphingobacteriales	Rhodothermaceae
	0		Bacteria	Bacteroidetes	Sphingobacteria	Sphingobacteriales
	0		Bacteria	Bacteroidetes	Sphingobacteria	Sphingobacteriales
	0		Bacteria	Bacteroidetes	Sphingobacteria	Sphingobacteriales	Rhodothermaceae
	0		Bacteria	Bacteroidetes	Sphingobacteria	Sphingobacteriales
	0		Bacteria	Bacteroidetes	Sphingobacteria	Sphingobacteriales	Saprospiraceae
	0		Bacteria	Bacteroidetes	Sphingobacteria	Sphingobacteriales
	0		Bacteria	Bacteroidetes	Sphingobacteria	Sphingobacteriales
	0		Bacteria	Bacteroidetes	Sphingobacteria	Sphingobacteriales	Saprospiraceae
	0		Bacteria	Bacteroidetes	Sphingobacteria	Sphingobacteriales
	0		Bacteria	Bacteroidetes	Sphingobacteria	Sphingobacteriales
	0		Bacteria	Bacteroidetes	Sphingobacteria	Sphingobacteriales	Saprospiraceae
	4.49519e-05		Bacteria	Bacteroidetes	Sphingobacteria	Sphingobacteriales	Rhodothermaceae
	0		Bacteria	Bacteroidetes	Sphingobacteria	Sphingobacteriales	Rhodothermaceae
	0		Bacteria	Bacteroidetes	Sphingobacteria	Sphingobacteriales
	0		Bacteria	Bacteroidetes	Sphingobacteria	Sphingobacteriales	Rhodothermaceae
	0		Bacteria	Bacteroidetes	Sphingobacteria	Sphingobacteriales
	0.000134856		Bacteria	Bacteroidetes	Sphingobacteria	Sphingobacteriales
	0		Bacteria	Bacteroidetes	Sphingobacteria	Sphingobacteriales	Sphingobacteriaceae
	4.49519e-05		Bacteria	Bacteroidetes	Sphingobacteria	Sphingobacteriales
	0		Bacteria	Bacteroidetes	Sphingobacteria	Sphingobacteriales
	0		Bacteria	Bacteroidetes	Sphingobacteria	Sphingobacteriales	Sphingobacteriaceae
	4.49519e-05		Bacteria	Bacteroidetes	Sphingobacteria	Sphingobacteriales
	0		Bacteria	Bacteroidetes	Sphingobacteria	Sphingobacteriales	Rhodothermaceae
	0		Bacteria	Bacteroidetes	Sphingobacteria	Sphingobacteriales	Rhodothermaceae
	0		Bacteria	Bacteroidetes	Sphingobacteria	Sphingobacteriales	Saprospiraceae
	0		Bacteria	Bacteroidetes	Sphingobacteria	Sphingobacteriales
	0		Bacteria	Bacteroidetes	Sphingobacteria	Sphingobacteriales
	0		Bacteria	Bacteroidetes	Sphingobacteria	Sphingobacteriales
	0		Bacteria	Bacteroidetes	Sphingobacteria	Sphingobacteriales
	0		Bacteria	Bacteroidetes	Sphingobacteria	Sphingobacteriales	Rhodothermaceae
	0		Bacteria	Bacteroidetes	Sphingobacteria	Sphingobacteriales	Saprospiraceae
	0		Bacteria	Bacteroidetes	Sphingobacteria	Sphingobacteriales
	4.49519e-05		Bacteria	Bacteroidetes	Sphingobacteria	Sphingobacteriales	Sphingobacteriaceae
	0		Bacteria	Bacteroidetes	Sphingobacteria	Sphingobacteriales
	8.99038e-05		Bacteria	Bacteroidetes	Sphingobacteria	Sphingobacteriales	Sphingobacteriaceae
	0		Bacteria	Bacteroidetes	Sphingobacteria	Sphingobacteriales	Saprospiraceae
	0		Bacteria	Bacteroidetes	Sphingobacteria	Sphingobacteriales
	0		Bacteria	Bacteroidetes	Sphingobacteria	Sphingobacteriales	Saprospiraceae
	0		Bacteria	Bacteroidetes	Sphingobacteria	Sphingobacteriales
	0		Bacteria	Bacteroidetes	Sphingobacteria	Sphingobacteriales	Saprospiraceae
	0		Bacteria	Bacteroidetes	Sphingobacteria	Sphingobacteriales
	0		Bacteria	Bacteroidetes	Sphingobacteria	Sphingobacteriales
	4.49519e-05		Bacteria	Bacteroidetes	Sphingobacteria	Sphingobacteriales
	0		Bacteria	Bacteroidetes	Sphingobacteria	Sphingobacteriales
	4.49519e-05		Bacteria	Bacteroidetes	Sphingobacteria	Sphingobacteriales	Rhodothermaceae
	0		Bacteria	Bacteroidetes	Sphingobacteria	Sphingobacteriales	Saprospiraceae
	0		Bacteria	Bacteroidetes	Sphingobacteria	Sphingobacteriales	Rhodothermaceae
	0		Bacteria	Bacteroidetes	Sphingobacteria	Sphingobacteriales
	0		Bacteria	Bacteroidetes	Sphingobacteria	Sphingobacteriales
	0		Bacteria	Bacteroidetes	Sphingobacteria	Sphingobacteriales
	0		Bacteria	Bacteroidetes	Sphingobacteria	Sphingobacteriales
	0		Bacteria	Bacteroidetes	Sphingobacteria	Sphingobacteriales
	0		Bacteria	Bacteroidetes	Sphingobacteria	Sphingobacteriales	Sphingobacteriaceae
	0		Bacteria	Bacteroidetes	Sphingobacteria	Sphingobacteriales	Saprospiraceae
	0		Bacteria	Bacteroidetes	Sphingobacteria	Sphingobacteriales	Sphingobacteriaceae
	0		Bacteria	Bacteroidetes	Sphingobacteria	Sphingobacteriales
	0		Bacteria	Bacteroidetes	Sphingobacteria	Sphingobacteriales
	0		Bacteria	Bacteroidetes	Sphingobacteria	Sphingobacteriales
	0		Bacteria	Bacteroidetes	Sphingobacteria	Sphingobacteriales
	8.99038e-05		Bacteria	Bacteroidetes	Sphingobacteria	Sphingobacteriales	Saprospiraceae
	8.99038e-05		Bacteria	Bacteroidetes	Sphingobacteria	Sphingobacteriales	Chitinophagaceae
	0		Bacteria	Bacteroidetes	Sphingobacteria	Sphingobacteriales
	0		Bacteria	Bacteroidetes	Sphingobacteria	Sphingobacteriales
	0		Bacteria	Bacteroidetes	Sphingobacteria	Sphingobacteriales
	0		Bacteria	Bacteroidetes	Sphingobacteria	Sphingobacteriales	Chitinophagaceae	Gracilimonas
	0		Bacteria	Bacteroidetes	Sphingobacteria	Sphingobacteriales	Sphingobacteriaceae
	0		Bacteria	Bacteroidetes	Sphingobacteria	Sphingobacteriales	Sphingobacteriaceae
	0		Bacteria	Bacteroidetes	Sphingobacteria	Sphingobacteriales
	0		Bacteria	Bacteroidetes	Sphingobacteria	Sphingobacteriales	Saprospiraceae	Lewinella
	0		Bacteria	Bacteroidetes	Sphingobacteria	Sphingobacteriales
	0		Bacteria	Bacteroidetes	Sphingobacteria	Sphingobacteriales
	0		Bacteria	Bacteroidetes	Sphingobacteria	Sphingobacteriales
	0		Bacteria	Bacteroidetes	Sphingobacteria	Sphingobacteriales
	0		Bacteria	Bacteroidetes	Sphingobacteria	Sphingobacteriales
	0		Bacteria	Bacteroidetes	Sphingobacteria	Sphingobacteriales
	0		Bacteria	Bacteroidetes	Sphingobacteria	Sphingobacteriales	Rhodothermaceae
	0		Bacteria	Bacteroidetes	Sphingobacteria	Sphingobacteriales	Sphingobacteriaceae
	0		Bacteria	Bacteroidetes	Sphingobacteria	Sphingobacteriales	Saprospiraceae
	0		Bacteria	Bacteroidetes	Sphingobacteria	Sphingobacteriales
	0		Bacteria	Bacteroidetes	Sphingobacteria	Sphingobacteriales
	0		Bacteria	Bacteroidetes	Sphingobacteria	Sphingobacteriales
	0		Bacteria	Bacteroidetes	Sphingobacteria	Sphingobacteriales
	0.000134856		Bacteria	Bacteroidetes	Sphingobacteria	Sphingobacteriales	Rhodothermaceae
	0		Bacteria	Bacteroidetes	Sphingobacteria	Sphingobacteriales
	0		Bacteria	Bacteroidetes	Sphingobacteria	Sphingobacteriales
	0		Bacteria	Bacteroidetes	Sphingobacteria	Sphingobacteriales
	0		Bacteria	Bacteroidetes	Sphingobacteria	Sphingobacteriales	Saprospiraceae
	0		Bacteria	Bacteroidetes	Sphingobacteria	Sphingobacteriales
	0		Bacteria	Bacteroidetes	Sphingobacteria	Sphingobacteriales	Saprospiraceae
	0		Bacteria	Bacteroidetes	Sphingobacteria	Sphingobacteriales
	0		Bacteria	Bacteroidetes	Sphingobacteria	Sphingobacteriales
	0		Bacteria	Bacteroidetes	Sphingobacteria	Sphingobacteriales
	0		Bacteria	Bacteroidetes	Sphingobacteria	Sphingobacteriales
	0		Bacteria	Bacteroidetes	Sphingobacteria	Sphingobacteriales	Rhodothermaceae
	0		Bacteria	Bacteroidetes	Sphingobacteria	Sphingobacteriales	Saprospiraceae
	0		Bacteria	Bacteroidetes	Sphingobacteria	Sphingobacteriales
	0		Bacteria	Bacteroidetes	Sphingobacteria	Sphingobacteriales	Rhodothermaceae	Salisaeta
	0		Bacteria	Bacteroidetes	Sphingobacteria	Sphingobacteriales
	0		Bacteria	Bacteroidetes	Sphingobacteria	Sphingobacteriales	Sphingobacteriaceae
	0		Bacteria	Bacteroidetes	Sphingobacteria	Sphingobacteriales
	0		Bacteria	Bacteroidetes	Sphingobacteria	Sphingobacteriales	Saprospiraceae
	0		Bacteria	Bacteroidetes	Sphingobacteria	Sphingobacteriales
	0		Bacteria	Bacteroidetes	Sphingobacteria	Sphingobacteriales	Saprospiraceae
	0		Bacteria	Bacteroidetes	Sphingobacteria	Sphingobacteriales
	0		Bacteria	Bacteroidetes	Sphingobacteria	Sphingobacteriales	Saprospiraceae
	0		Bacteria	Bacteroidetes	Sphingobacteria	Sphingobacteriales
	0		Bacteria	Bacteroidetes	Sphingobacteria	Sphingobacteriales
	0		Bacteria	Bacteroidetes	Sphingobacteria	Sphingobacteriales	Saprospiraceae
	0		Bacteria	Bacteroidetes	Sphingobacteria	Sphingobacteriales	Rhodothermaceae
	0		Bacteria	Bacteroidetes	Sphingobacteria	Sphingobacteriales
	0		Bacteria	Bacteroidetes	Sphingobacteria	Sphingobacteriales	Saprospiraceae
	0		Bacteria	Bacteroidetes	Sphingobacteria	Sphingobacteriales	Rhodothermaceae
	0		Bacteria	Bacteroidetes	Sphingobacteria	Sphingobacteriales
	0		Bacteria	Bacteroidetes	Sphingobacteria	Sphingobacteriales
	0		Bacteria	Bacteroidetes	Sphingobacteria	Sphingobacteriales
	0		Bacteria	Bacteroidetes	Sphingobacteria	Sphingobacteriales	Saprospiraceae
	0		Bacteria	Bacteroidetes	Sphingobacteria	Sphingobacteriales
	0		Bacteria	Bacteroidetes	Sphingobacteria	Sphingobacteriales
	0		Bacteria	Bacteroidetes	Sphingobacteria	Sphingobacteriales
	0		Bacteria	Bacteroidetes	Sphingobacteria	Sphingobacteriales	Saprospiraceae
	0		Bacteria	Bacteroidetes	Sphingobacteria	Sphingobacteriales
	4.49519e-05		Bacteria	Bacteroidetes	Sphingobacteria	Sphingobacteriales	Saprospiraceae
	0		Bacteria	Bacteroidetes	Sphingobacteria	Sphingobacteriales
	0		Bacteria	Bacteroidetes	Sphingobacteria	Sphingobacteriales
	0		Bacteria	Bacteroidetes	Sphingobacteria	Sphingobacteriales
	4.49519e-05		Bacteria	Bacteroidetes	Sphingobacteria	Sphingobacteriales	Rhodothermaceae	Salisaeta
	0		Bacteria	Bacteroidetes	Sphingobacteria	Sphingobacteriales
	0		Bacteria	Bacteroidetes	Sphingobacteria	Sphingobacteriales	Rhodothermaceae
	0		Bacteria	Bacteroidetes	Sphingobacteria	Sphingobacteriales
	0		Bacteria	Bacteroidetes	Sphingobacteria	Sphingobacteriales	Saprospiraceae
	0		Bacteria	Bacteroidetes	Sphingobacteria	Sphingobacteriales
	0		Bacteria	Bacteroidetes	Sphingobacteria	Sphingobacteriales	Saprospiraceae
	0		Bacteria	Bacteroidetes	Sphingobacteria	Sphingobacteriales
	0		Bacteria	Bacteroidetes	Sphingobacteria	Sphingobacteriales
	0		Bacteria	Bacteroidetes	Sphingobacteria	Sphingobacteriales	Saprospiraceae
	0		Bacteria	Bacteroidetes	Sphingobacteria	Sphingobacteriales	Rhodothermaceae
	0		Bacteria	Bacteroidetes	Sphingobacteria	Sphingobacteriales
	0		Bacteria	Bacteroidetes	Sphingobacteria	Sphingobacteriales
	0		Bacteria	Bacteroidetes	Sphingobacteria	Sphingobacteriales
	0		Bacteria	Bacteroidetes	Sphingobacteria	Sphingobacteriales
	0		Bacteria	Bacteroidetes	Sphingobacteria	Sphingobacteriales	Saprospiraceae
	4.49519e-05		Bacteria	Bacteroidetes	Sphingobacteria	Sphingobacteriales	Rhodothermaceae
	0		Bacteria	Bacteroidetes	Sphingobacteria	Sphingobacteriales
	0		Bacteria	Bacteroidetes	Sphingobacteria	Sphingobacteriales
	0		Bacteria	Bacteroidetes	Sphingobacteria	Sphingobacteriales	Saprospiraceae
	0		Bacteria	Bacteroidetes	Sphingobacteria	Sphingobacteriales
	8.99038e-05		Bacteria	Bacteroidetes	Sphingobacteria	Sphingobacteriales	Rhodothermaceae
	0		Bacteria	Bacteroidetes	Sphingobacteria	Sphingobacteriales
	4.49519e-05		Bacteria	Bacteroidetes	Sphingobacteria	Sphingobacteriales	Rhodothermaceae
	0		Bacteria	Bacteroidetes	Sphingobacteria	Sphingobacteriales
	0		Bacteria	Bacteroidetes	Sphingobacteria	Sphingobacteriales
	4.49519e-05		Bacteria	Bacteroidetes	Sphingobacteria	Sphingobacteriales	Rhodothermaceae
	4.49519e-05		Bacteria	Bacteroidetes	Sphingobacteria	Sphingobacteriales	Rhodothermaceae
	0		Bacteria	Bacteroidetes	Sphingobacteria	Sphingobacteriales	Saprospiraceae
	0		Bacteria	Bacteroidetes	Sphingobacteria	Sphingobacteriales	Rhodothermaceae
	0		Bacteria	Bacteroidetes	Sphingobacteria	Sphingobacteriales
	0		Bacteria	Bacteroidetes	Sphingobacteria	Sphingobacteriales
	4.49519e-05		Bacteria	Bacteroidetes	Sphingobacteria	Sphingobacteriales	Rhodothermaceae
	0.000134856		Bacteria	Bacteroidetes	Sphingobacteria	Sphingobacteriales
	0		Bacteria	Bacteroidetes	Sphingobacteria	Sphingobacteriales
	0		Bacteria	Bacteroidetes	Sphingobacteria	Sphingobacteriales	Rhodothermaceae
	0		Bacteria	Bacteroidetes	Sphingobacteria	Sphingobacteriales	Rhodothermaceae	Salinibacter	Salinibacter sp
	0		Bacteria	Bacteroidetes	Sphingobacteria	Sphingobacteriales	Saprospiraceae
	0		Bacteria	Bacteroidetes	Sphingobacteria	Sphingobacteriales
	0		Bacteria	Bacteroidetes	Sphingobacteria	Sphingobacteriales
	0		Bacteria	Bacteroidetes	Sphingobacteria	Sphingobacteriales
	0		Bacteria	Bacteroidetes	Sphingobacteria	Sphingobacteriales
	0		Bacteria	Bacteroidetes	Sphingobacteria	Sphingobacteriales
	0		Bacteria	Bacteroidetes	Sphingobacteria	Sphingobacteriales
	0		Bacteria	Bacteroidetes	Sphingobacteria	Sphingobacteriales	Sphingobacteriaceae
	0		Bacteria	Bacteroidetes	Sphingobacteria	Sphingobacteriales	Saprospiraceae
	0		Bacteria	Bacteroidetes	Sphingobacteria	Sphingobacteriales
	0		Bacteria	Bacteroidetes	Sphingobacteria	Sphingobacteriales
	0		Bacteria	Bacteroidetes	Sphingobacteria	Sphingobacteriales	Saprospiraceae
	0		Bacteria	Bacteroidetes	Sphingobacteria	Sphingobacteriales
	0		Bacteria	Bacteroidetes	Sphingobacteria	Sphingobacteriales	Rhodothermaceae
	0		Bacteria	Bacteroidetes	Sphingobacteria	Sphingobacteriales
	4.49519e-05		Bacteria	Bacteroidetes	Sphingobacteria	Sphingobacteriales	Rhodothermaceae	Salinibacter
	0		Bacteria	Bacteroidetes	Sphingobacteria	Sphingobacteriales
	0		Bacteria	Bacteroidetes	Sphingobacteria	Sphingobacteriales	Rhodothermaceae
	0		Bacteria	Bacteroidetes	Sphingobacteria	Sphingobacteriales
	0		Bacteria	Bacteroidetes	Sphingobacteria	Sphingobacteriales	Saprospiraceae
	0		Bacteria	Bacteroidetes	Sphingobacteria	Sphingobacteriales
	0		Bacteria	Bacteroidetes	Sphingobacteria	Sphingobacteriales
	0		Bacteria	Bacteroidetes	Sphingobacteria	Sphingobacteriales
	0.000179808		Bacteria	Bacteroidetes	Sphingobacteria	Sphingobacteriales	Rhodothermaceae
	0		Bacteria	Bacteroidetes	Sphingobacteria	Sphingobacteriales
	0		Bacteria	Bacteroidetes	Sphingobacteria	Sphingobacteriales	Saprospiraceae
	0		Bacteria	Bacteroidetes	Sphingobacteria	Sphingobacteriales	Chitinophagaceae	Gracilimonas
	4.49519e-05		Bacteria	Bacteroidetes	Sphingobacteria	Sphingobacteriales	Rhodothermaceae	Salinibacter
	0		Bacteria	Bacteroidetes	Sphingobacteria	Sphingobacteriales
	0		Bacteria	Bacteroidetes	Sphingobacteria	Sphingobacteriales	Saprospiraceae
	0		Bacteria	Bacteroidetes	Sphingobacteria	Sphingobacteriales	Saprospiraceae
	0		Bacteria	Bacteroidetes	Sphingobacteria	Sphingobacteriales
	0		Bacteria	Bacteroidetes	Sphingobacteria	Sphingobacteriales	Rhodothermaceae	Salinibacter
	0		Bacteria	Bacteroidetes	Sphingobacteria	Sphingobacteriales
	0		Bacteria	Bacteroidetes	Sphingobacteria	Sphingobacteriales
	0		Bacteria	Bacteroidetes	Sphingobacteria	Sphingobacteriales
	0		Bacteria	Bacteroidetes	Sphingobacteria	Sphingobacteriales	Rhodothermaceae
	0		Bacteria	Bacteroidetes	Sphingobacteria	Sphingobacteriales
	0		Bacteria	Bacteroidetes	Sphingobacteria	Sphingobacteriales
	0		Bacteria	Bacteroidetes	Sphingobacteria	Sphingobacteriales
	0		Bacteria	Bacteroidetes	Sphingobacteria	Sphingobacteriales
	0		Bacteria	Bacteroidetes	Sphingobacteria	Sphingobacteriales
	0		Bacteria	Bacteroidetes	Sphingobacteria	Sphingobacteriales
	0		Bacteria	Bacteroidetes	Sphingobacteria	Sphingobacteriales	Saprospiraceae
	0		Bacteria	Bacteroidetes	Sphingobacteria	Sphingobacteriales
	0		Bacteria	Bacteroidetes	Sphingobacteria	Sphingobacteriales
	0		Bacteria	Bacteroidetes	Sphingobacteria	Sphingobacteriales
	0		Bacteria	Bacteroidetes	Sphingobacteria	Sphingobacteriales	Saprospiraceae
	0		Bacteria	Bacteroidetes	Sphingobacteria	Sphingobacteriales
	0		Bacteria	Bacteroidetes	Sphingobacteria	Sphingobacteriales	Saprospiraceae
	0		Bacteria	Bacteroidetes	Sphingobacteria	Sphingobacteriales	Saprospiraceae
	0		Bacteria	Bacteroidetes	Sphingobacteria	Sphingobacteriales
	0		Bacteria	Bacteroidetes	Sphingobacteria	Sphingobacteriales	Saprospiraceae
	0		Bacteria	Bacteroidetes	Sphingobacteria	Sphingobacteriales	Saprospiraceae
	0		Bacteria	Bacteroidetes	Sphingobacteria	Sphingobacteriales
	0		Bacteria	Bacteroidetes	Sphingobacteria	Sphingobacteriales
	4.49519e-05		Bacteria	Bacteroidetes	Sphingobacteria	Sphingobacteriales
	0		Bacteria	Bacteroidetes	Sphingobacteria	Sphingobacteriales
	0		Bacteria	Bacteroidetes	Sphingobacteria	Sphingobacteriales	Saprospiraceae
	0		Bacteria	Bacteroidetes	Sphingobacteria	Sphingobacteriales
	0		Bacteria	Bacteroidetes	Sphingobacteria	Sphingobacteriales
	0		Bacteria	Bacteroidetes	Sphingobacteria	Sphingobacteriales
	0		Bacteria	Bacteroidetes	Sphingobacteria
	0		Bacteria	Bacteroidetes	Sphingobacteria
	0		Bacteria	Bacteroidetes	Sphingobacteria
	0		Bacteria	Bacteroidetes	Sphingobacteria
	0		Bacteria	Bacteroidetes	Sphingobacteria
	0		Bacteria	Bacteroidetes	Sphingobacteria
	0		Bacteria	Bacteroidetes	Sphingobacteria
	0		Bacteria	BRC1	BRC1 (class)	BRC1 (order)
	0		Bacteria	BRC1	BRC1 (class)	BRC1 (order)
	0		Bacteria	BRC1	BRC1 (class)	BRC1 (order)	BRC1 (family)
	0		Bacteria	BRC1	BRC1 (class)	BRC1 (order)
	0		Bacteria	BRC1	BRC1 (class)	BRC1 (order)
	0		Bacteria	BRC1	BRC1 (class)	BRC1 (order)
	0		Bacteria	BRC1	BRC1 (class)	BRC1 (order)
	0		Bacteria	BRC1	BRC1 (class)	BRC1 (order)
	0		Bacteria	BRC1	BRC1 (class)	BRC1 (order)
	0		Bacteria	BRC1	BRC1 (class)	BRC1 (order)
	0		Bacteria	BRC1	BRC1 (class)	BRC1 (order)
	0		Bacteria	BRC1	BRC1 (class)	BRC1 (order)	BRC1 (family)
	0		Bacteria	BRC1	BRC1 (class)	BRC1 (order)	BRC1 (family)
	0		Bacteria	BRC1	BRC1 (class)	BRC1 (order)
	0		Bacteria	BRC1	BRC1 (class)	BRC1 (order)	BRC1 (family)
	0		Bacteria	BRC1	BRC1 (class)	BRC1 (order)
	0		Bacteria	BRC1	BRC1 (class)	BRC1 (order)	BRC1 (family)
	0		Bacteria	BRC1	BRC1 (class)	BRC1 (order)	BRC1 (family)
	0		Bacteria	BRC1	BRC1 (class)	BRC1 (order)	BRC1 (family)
	0		Bacteria	BRC1	BRC1 (class)	BRC1 (order)
	0		Bacteria	BRC1	BRC1 (class)	BRC1 (order)
	0		Bacteria	BRC1	BRC1 (class)	BRC1 (order)
	0		Bacteria	BRC1	BRC1 (class)	BRC1 (order)
	0		Bacteria	BRC1	BRC1 (class)	BRC1 (order)
	0		Bacteria	BRC1	BRC1 (class)	BRC1 (order)
	0		Bacteria	BRC1	BRC1 (class)	BRC1 (order)
	0		Bacteria	BRC1	BRC1 (class)	BRC1 (order)
	0		Bacteria	BRC1	BRC1 (class)	BRC1 (order)
	0		Bacteria	BRC1	BRC1 (class)	BRC1 (order)
	0		Bacteria	BRC1	BRC1 (class)	BRC1 (order)
	0		Bacteria	BRC1	BRC1 (class)	BRC1 (order)
	0		Bacteria	BRC1	BRC1 (class)	BRC1 (order)
	0		Bacteria	BRC1	BRC1 (class)	BRC1 (order)
	0		Bacteria	BRC1	BRC1 (class)	BRC1 (order)
	0		Bacteria	BRC1	BRC1 (class)	BRC1 (order)
	0		Bacteria	BRC1	BRC1 (class)	BRC1 (order)
	0		Bacteria	BRC1	BRC1 (class)	BRC1 (order)	BRC1 (family)
	0		Bacteria	BRC1	BRC1 (class)	BRC1 (order)	BRC1 (family)
	0		Bacteria	BRC1	BRC1 (class)	BRC1 (order)	BRC1 (family)
	0		Bacteria	BRC1	BRC1 (class)	BRC1 (order)
	0		Bacteria	BRC1	BRC1 (class)	BRC1 (order)
	0		Bacteria	BRC1	BRC1 (class)	BRC1 (order)	BRC1 (family)	BRC1 (genus)
	0		Bacteria	BRC1	BRC1 (class)
	0		Bacteria	BRC1	BRC1 (class)
	0		Bacteria	BRC1	BRC1 (class)
	0		Bacteria	BRC1	BRC1 (class)
	0		Bacteria	BRC1	BRC1 (class)
	0		Bacteria	Chlamydiae	Chlamydiae (class)	Chlamydiales	Simkaniaceae
	0		Bacteria	Chlamydiae	Chlamydiae (class)	Chlamydiales
	0		Bacteria	Chlamydiae	Chlamydiae (class)	Chlamydiales
	0		Bacteria	Chlorobi	Chlorobia	Chlorobiales
	8.99038e-05		Bacteria	Chlorobi	Ignavibacteria	Ignavibacteriales	Ignavibacteriaceae
	0		Bacteria	Chlorobi	Ignavibacteria	Ignavibacteriales
	0		Bacteria	Chlorobi	Ignavibacteria	Ignavibacteriales
	8.99038e-05		Bacteria	Chlorobi	Ignavibacteria	Ignavibacteriales	Ignavibacteriaceae
	0		Bacteria	Chlorobi	Ignavibacteria	Ignavibacteriales	Ignavibacteriaceae
	0		Bacteria	Chlorobi	Ignavibacteria	Ignavibacteriales
	0		Bacteria	Chlorobi	Ignavibacteria	Ignavibacteriales
	0		Bacteria	Chlorobi	Ignavibacteria	Ignavibacteriales
	0		Bacteria	Chlorobi	Ignavibacteria	Ignavibacteriales
	0		Bacteria	Chlorobi	Ignavibacteria	Ignavibacteriales
	0		Bacteria	Chlorobi	Ignavibacteria	Ignavibacteriales
	0		Bacteria	Chlorobi	Ignavibacteria	Ignavibacteriales
	0		Bacteria	Chlorobi	Ignavibacteria	Ignavibacteriales
	0		Bacteria	Chlorobi	Ignavibacteria	Ignavibacteriales
	0		Bacteria	Chlorobi	Ignavibacteria	Ignavibacteriales
	0		Bacteria	Chlorobi	Ignavibacteria	Ignavibacteriales	Ignavibacteriaceae
	0		Bacteria	Chlorobi	Ignavibacteria	Ignavibacteriales
	0		Bacteria	Chlorobi	Ignavibacteria	Ignavibacteriales
	0		Bacteria	Chlorobi	Ignavibacteria	Ignavibacteriales
	4.49519e-05		Bacteria	Chloroflexi	Anaerolineae	Anaerolineales	Anaerolineaceae
	4.49519e-05		Bacteria	Chloroflexi	Anaerolineae	Anaerolineales	Anaerolineaceae
	0		Bacteria	Chloroflexi	Anaerolineae	Anaerolineales	Anaerolineaceae
	0		Bacteria	Chloroflexi	Anaerolineae	Anaerolineales
	0		Bacteria	Chloroflexi	Anaerolineae	Anaerolineales	Anaerolineaceae
	0		Bacteria	Chloroflexi	Anaerolineae	Anaerolineales	Anaerolineaceae
	0		Bacteria	Chloroflexi	Anaerolineae	Anaerolineales	Anaerolineaceae
	0		Bacteria	Chloroflexi	Anaerolineae	Anaerolineales	Anaerolineaceae	Levilinea
	0		Bacteria	Chloroflexi	Anaerolineae	Anaerolineales	Anaerolineaceae
	0		Bacteria	Chloroflexi	Anaerolineae	Anaerolineales	Anaerolineaceae
	4.49519e-05		Bacteria	Chloroflexi	Anaerolineae	Anaerolineales	Anaerolineaceae
	0		Bacteria	Chloroflexi	Anaerolineae	Anaerolineales	Anaerolineaceae
	0		Bacteria	Chloroflexi	Anaerolineae	Anaerolineales
	0		Bacteria	Chloroflexi	Anaerolineae	Anaerolineales	Anaerolineaceae
	0		Bacteria	Chloroflexi	Anaerolineae	Anaerolineales	Anaerolineaceae
	0		Bacteria	Chloroflexi	Anaerolineae	Anaerolineales	Anaerolineaceae
	0		Bacteria	Chloroflexi	Anaerolineae	Anaerolineales
	4.49519e-05		Bacteria	Chloroflexi	Anaerolineae	Anaerolineales	Anaerolineaceae
	0		Bacteria	Chloroflexi	Anaerolineae	Anaerolineales	Anaerolineaceae
	0.00022476		Bacteria	Chloroflexi	Anaerolineae	Anaerolineales	Anaerolineaceae
	4.49519e-05		Bacteria	Chloroflexi	Anaerolineae	Anaerolineales	Anaerolineaceae	Levilinea	Levilinea sp
	0		Bacteria	Chloroflexi	Anaerolineae	Anaerolineales
	4.49519e-05		Bacteria	Chloroflexi	Anaerolineae	Anaerolineales	Anaerolineaceae
	0		Bacteria	Chloroflexi	Anaerolineae	Anaerolineales	Anaerolineaceae
	0		Bacteria	Chloroflexi	Anaerolineae	Anaerolineales
	0		Bacteria	Chloroflexi	Anaerolineae	Anaerolineales	Anaerolineaceae
	0		Bacteria	Chloroflexi	Anaerolineae	Anaerolineales
	0.000269711		Bacteria	Chloroflexi	Anaerolineae	Anaerolineales	Anaerolineaceae	Levilinea
	0		Bacteria	Chloroflexi	Anaerolineae	Anaerolineales
	0		Bacteria	Chloroflexi	Anaerolineae	Anaerolineales
	0		Bacteria	Chloroflexi	Anaerolineae	Anaerolineales	Anaerolineaceae
	0		Bacteria	Chloroflexi	Anaerolineae	Anaerolineales	Anaerolineaceae
	0		Bacteria	Chloroflexi	Anaerolineae	Anaerolineales
	0		Bacteria	Chloroflexi	Anaerolineae	Anaerolineales	Anaerolineaceae
	8.99038e-05		Bacteria	Chloroflexi	Anaerolineae	Anaerolineales	Anaerolineaceae
	0		Bacteria	Chloroflexi	Anaerolineae	Anaerolineales
	8.99038e-05		Bacteria	Chloroflexi	Anaerolineae	Anaerolineales
	0		Bacteria	Chloroflexi	Anaerolineae	Anaerolineales	Anaerolineaceae
	0		Bacteria	Chloroflexi	Anaerolineae	Anaerolineales	Anaerolineaceae
	0.00071923		Bacteria	Chloroflexi	Anaerolineae	Anaerolineales	Anaerolineaceae
	0		Bacteria	Chloroflexi	Anaerolineae	Anaerolineales
	0		Bacteria	Chloroflexi	Anaerolineae	Anaerolineales	Anaerolineaceae
	0		Bacteria	Chloroflexi	Anaerolineae	Anaerolineales
	0		Bacteria	Chloroflexi	Anaerolineae	Anaerolineales	Anaerolineaceae
	0		Bacteria	Chloroflexi	Anaerolineae	Anaerolineales	Anaerolineaceae
	0		Bacteria	Chloroflexi	Anaerolineae	Anaerolineales	Anaerolineaceae	Levilinea
	0		Bacteria	Chloroflexi	Anaerolineae	Anaerolineales
	0		Bacteria	Chloroflexi	Anaerolineae	Anaerolineales	Anaerolineaceae
	0		Bacteria	Chloroflexi	Anaerolineae	Anaerolineales	Anaerolineaceae
	0		Bacteria	Chloroflexi	Anaerolineae	Anaerolineales	Anaerolineaceae
	0		Bacteria	Chloroflexi	Anaerolineae	Anaerolineales	Anaerolineaceae
	0		Bacteria	Chloroflexi	Anaerolineae	Anaerolineales	Anaerolineaceae
	0		Bacteria	Chloroflexi	Anaerolineae	Anaerolineales
	0		Bacteria	Chloroflexi	Anaerolineae	Anaerolineales	Anaerolineaceae
	0		Bacteria	Chloroflexi	Anaerolineae	Anaerolineales	Anaerolineaceae
	0		Bacteria	Chloroflexi	Anaerolineae	Anaerolineales
	0		Bacteria	Chloroflexi	Anaerolineae	Anaerolineales
	0		Bacteria	Chloroflexi	Anaerolineae	Anaerolineales	Anaerolineaceae
	0		Bacteria	Chloroflexi	Anaerolineae	Anaerolineales
	0.00022476		Bacteria	Chloroflexi	Anaerolineae	Anaerolineales
	0		Bacteria	Chloroflexi	Anaerolineae	Anaerolineales
	0		Bacteria	Chloroflexi	Anaerolineae	Anaerolineales
	0		Bacteria	Chloroflexi	Anaerolineae	Anaerolineales
	0		Bacteria	Chloroflexi	Anaerolineae	Anaerolineales	Anaerolineaceae
	4.49519e-05		Bacteria	Chloroflexi	Anaerolineae	Anaerolineales	Anaerolineaceae
	0		Bacteria	Chloroflexi	Anaerolineae	Anaerolineales	Anaerolineaceae
	0		Bacteria	Chloroflexi	Anaerolineae	Anaerolineales	Anaerolineaceae
	0		Bacteria	Chloroflexi	Anaerolineae	Anaerolineales	Anaerolineaceae
	0		Bacteria	Chloroflexi	Anaerolineae	Anaerolineales	Anaerolineaceae
	0		Bacteria	Chloroflexi	Anaerolineae	Anaerolineales
	0		Bacteria	Chloroflexi	Anaerolineae	Anaerolineales
	0		Bacteria	Chloroflexi	Anaerolineae	Anaerolineales	Anaerolineaceae
	0		Bacteria	Chloroflexi	Anaerolineae	Anaerolineales	Anaerolineaceae
	0		Bacteria	Chloroflexi	Anaerolineae	Anaerolineales
	0		Bacteria	Chloroflexi	Anaerolineae	Anaerolineales	Anaerolineaceae
	0		Bacteria	Chloroflexi	Anaerolineae	Anaerolineales	Anaerolineaceae
	0.000134856		Bacteria	Chloroflexi	Anaerolineae	Anaerolineales	Anaerolineaceae
	4.49519e-05		Bacteria	Chloroflexi	Anaerolineae	Anaerolineales	Anaerolineaceae
	4.49519e-05		Bacteria	Chloroflexi	Anaerolineae	Anaerolineales	Anaerolineaceae
	0		Bacteria	Chloroflexi	Anaerolineae	Anaerolineales	Anaerolineaceae
	0		Bacteria	Chloroflexi	Anaerolineae	Anaerolineales
	0		Bacteria	Chloroflexi	Anaerolineae	Anaerolineales	Anaerolineaceae
	0		Bacteria	Chloroflexi	Anaerolineae	Anaerolineales	Anaerolineaceae
	0		Bacteria	Chloroflexi	Anaerolineae	Anaerolineales
	0		Bacteria	Chloroflexi	Anaerolineae	Anaerolineales	Anaerolineaceae
	0.000134856		Bacteria	Chloroflexi	Anaerolineae	Anaerolineales	Anaerolineaceae	Levilinea
	0		Bacteria	Chloroflexi	Anaerolineae	Anaerolineales
	0		Bacteria	Chloroflexi	Anaerolineae	Anaerolineales	Anaerolineaceae
	0		Bacteria	Chloroflexi	Anaerolineae	Anaerolineales
	0		Bacteria	Chloroflexi	Anaerolineae	Anaerolineales
	0		Bacteria	Chloroflexi	Anaerolineae	Anaerolineales
	0		Bacteria	Chloroflexi	Anaerolineae	Anaerolineales
	0		Bacteria	Chloroflexi	Anaerolineae	Anaerolineales
	0		Bacteria	Chloroflexi	Anaerolineae	Anaerolineales	Anaerolineaceae
	0		Bacteria	Chloroflexi	Anaerolineae	Anaerolineales
	8.99038e-05		Bacteria	Chloroflexi	Anaerolineae	Anaerolineales
	0		Bacteria	Chloroflexi	Anaerolineae	Anaerolineales	Anaerolineaceae
	4.49519e-05		Bacteria	Chloroflexi	Anaerolineae	Anaerolineales	Anaerolineaceae
	0		Bacteria	Chloroflexi	Anaerolineae	Anaerolineales
	0		Bacteria	Chloroflexi	Anaerolineae	Anaerolineales
	0		Bacteria	Chloroflexi	Anaerolineae	Anaerolineales	Anaerolineaceae
	0		Bacteria	Chloroflexi	Anaerolineae	Anaerolineales	Anaerolineaceae
	0		Bacteria	Chloroflexi	Anaerolineae	Anaerolineales	Anaerolineaceae
	0		Bacteria	Chloroflexi	Anaerolineae	Anaerolineales
	0		Bacteria	Chloroflexi	Anaerolineae	Anaerolineales
	0		Bacteria	Chloroflexi	Anaerolineae	Anaerolineales
	0		Bacteria	Chloroflexi	Anaerolineae	Anaerolineales
	0		Bacteria	Chloroflexi	Anaerolineae	Anaerolineales
	4.49519e-05		Bacteria	Chloroflexi	Anaerolineae	Anaerolineales	Anaerolineaceae
	0		Bacteria	Chloroflexi	Anaerolineae	Anaerolineales	Anaerolineaceae
	0		Bacteria	Chloroflexi	Anaerolineae	Anaerolineales
	0		Bacteria	Chloroflexi	Anaerolineae	Anaerolineales
	0		Bacteria	Chloroflexi	Anaerolineae	Anaerolineales
	0		Bacteria	Chloroflexi	Anaerolineae	Anaerolineales	Anaerolineaceae
	0		Bacteria	Chloroflexi	Anaerolineae	Anaerolineales	Anaerolineaceae
	4.49519e-05		Bacteria	Chloroflexi	Anaerolineae	Anaerolineales
	0		Bacteria	Chloroflexi	Anaerolineae	Anaerolineales
	0		Bacteria	Chloroflexi	Anaerolineae	Anaerolineales	Anaerolineaceae
	8.99038e-05		Bacteria	Chloroflexi	Anaerolineae	Anaerolineales	Anaerolineaceae
	0		Bacteria	Chloroflexi	Anaerolineae	Anaerolineales
	0		Bacteria	Chloroflexi	Anaerolineae	Anaerolineales
	0		Bacteria	Chloroflexi	Anaerolineae	Anaerolineales
	0		Bacteria	Chloroflexi	Anaerolineae	Anaerolineales	Anaerolineaceae
	0		Bacteria	Chloroflexi	Anaerolineae	Anaerolineales	Anaerolineaceae
	0		Bacteria	Chloroflexi	Anaerolineae	Anaerolineales
	0		Bacteria	Chloroflexi	Anaerolineae	Anaerolineales	Anaerolineaceae
	0		Bacteria	Chloroflexi	Anaerolineae	Anaerolineales
	0		Bacteria	Chloroflexi	Anaerolineae	Anaerolineales	Anaerolineaceae
	0		Bacteria	Chloroflexi	Anaerolineae	Anaerolineales	Anaerolineaceae
	0		Bacteria	Chloroflexi	Anaerolineae	Anaerolineales
	0		Bacteria	Chloroflexi	Anaerolineae	Anaerolineales	Anaerolineaceae
	0.000134856		Bacteria	Chloroflexi	Anaerolineae	Anaerolineales	Anaerolineaceae
	0.000314663		Bacteria	Chloroflexi	Anaerolineae	Anaerolineales	Anaerolineaceae
	0		Bacteria	Chloroflexi	Anaerolineae	Anaerolineales	Anaerolineaceae
	0		Bacteria	Chloroflexi	Anaerolineae	Anaerolineales
	0.000584375		Bacteria	Chloroflexi	Anaerolineae	Anaerolineales
	0		Bacteria	Chloroflexi	Anaerolineae	Anaerolineales	Anaerolineaceae
	0		Bacteria	Chloroflexi	Anaerolineae	Anaerolineales
	0		Bacteria	Chloroflexi	Anaerolineae	Anaerolineales
	0		Bacteria	Chloroflexi	Anaerolineae	Anaerolineales	Anaerolineaceae
	0		Bacteria	Chloroflexi	Anaerolineae	Anaerolineales
	0		Bacteria	Chloroflexi	Anaerolineae	Anaerolineales
	0		Bacteria	Chloroflexi	Anaerolineae	Anaerolineales
	0		Bacteria	Chloroflexi	Anaerolineae	Anaerolineales	Anaerolineaceae
	0		Bacteria	Chloroflexi	Anaerolineae	Anaerolineales
	0		Bacteria	Chloroflexi	Anaerolineae	Anaerolineales
	0		Bacteria	Chloroflexi	Anaerolineae	Anaerolineales	Anaerolineaceae
	0		Bacteria	Chloroflexi	Anaerolineae	Anaerolineales	Anaerolineaceae
	0		Bacteria	Chloroflexi	Anaerolineae	Anaerolineales	Anaerolineaceae
	0		Bacteria	Chloroflexi	Anaerolineae	Anaerolineales
	0		Bacteria	Chloroflexi	Anaerolineae	Anaerolineales	Anaerolineaceae
	4.49519e-05		Bacteria	Chloroflexi	Anaerolineae	Anaerolineales	Anaerolineaceae
	0		Bacteria	Chloroflexi	Anaerolineae	Anaerolineales
	8.99038e-05		Bacteria	Chloroflexi	Anaerolineae	Anaerolineales	Anaerolineaceae
	0		Bacteria	Chloroflexi	Anaerolineae	Anaerolineales
	0		Bacteria	Chloroflexi	Anaerolineae	Anaerolineales	Anaerolineaceae
	0		Bacteria	Chloroflexi	Anaerolineae	Anaerolineales	Anaerolineaceae
	4.49519e-05		Bacteria	Chloroflexi	Anaerolineae	Anaerolineales
	0.000269711		Bacteria	Chloroflexi	Anaerolineae	Anaerolineales
	0		Bacteria	Chloroflexi	Anaerolineae	Anaerolineales
	0		Bacteria	Chloroflexi	Anaerolineae	Anaerolineales	Anaerolineaceae
	0		Bacteria	Chloroflexi	Anaerolineae	Anaerolineales	Anaerolineaceae
	0		Bacteria	Chloroflexi	Anaerolineae	Anaerolineales	Anaerolineaceae
	0		Bacteria	Chloroflexi	Anaerolineae	Anaerolineales
	0		Bacteria	Chloroflexi	Anaerolineae	Anaerolineales
	0		Bacteria	Chloroflexi	Anaerolineae	Anaerolineales
	0		Bacteria	Chloroflexi	Anaerolineae	Anaerolineales	Anaerolineaceae
	0		Bacteria	Chloroflexi	Anaerolineae	Anaerolineales	Anaerolineaceae
	0		Bacteria	Chloroflexi	Anaerolineae	Anaerolineales	Anaerolineaceae
	0		Bacteria	Chloroflexi	Anaerolineae	Anaerolineales	Anaerolineaceae
	0		Bacteria	Chloroflexi	Anaerolineae	Anaerolineales
	0		Bacteria	Chloroflexi	Anaerolineae	Anaerolineales
	0		Bacteria	Chloroflexi	Anaerolineae	Anaerolineales
	0		Bacteria	Chloroflexi	Anaerolineae	Anaerolineales
	0		Bacteria	Chloroflexi	Anaerolineae	Anaerolineales	Anaerolineaceae
	0		Bacteria	Chloroflexi	Anaerolineae	Anaerolineales
	0		Bacteria	Chloroflexi	Anaerolineae	Anaerolineales
	0		Bacteria	Chloroflexi	Anaerolineae	Anaerolineales
	0		Bacteria	Chloroflexi	Anaerolineae	Anaerolineales
	0		Bacteria	Chloroflexi	Anaerolineae	Anaerolineales
	0		Bacteria	Chloroflexi	Anaerolineae	Anaerolineales	Anaerolineaceae
	0		Bacteria	Chloroflexi	Anaerolineae	Anaerolineales	Anaerolineaceae
	0		Bacteria	Chloroflexi	Anaerolineae	Anaerolineales	Anaerolineaceae	Levilinea
	0		Bacteria	Chloroflexi	Anaerolineae	Anaerolineales	Anaerolineaceae
	0		Bacteria	Chloroflexi	Anaerolineae	Anaerolineales
	0		Bacteria	Chloroflexi	Anaerolineae	Anaerolineales
	0		Bacteria	Chloroflexi	Anaerolineae	Anaerolineales
	0		Bacteria	Chloroflexi	Anaerolineae	Anaerolineales	Anaerolineaceae
	0		Bacteria	Chloroflexi	Anaerolineae	Anaerolineales	Anaerolineaceae
	0		Bacteria	Chloroflexi	Anaerolineae	Anaerolineales
	0		Bacteria	Chloroflexi	Anaerolineae	Anaerolineales	Anaerolineaceae
	0		Bacteria	Chloroflexi	Anaerolineae	Anaerolineales
	0		Bacteria	Chloroflexi	Anaerolineae	Anaerolineales
	0		Bacteria	Chloroflexi	Anaerolineae	Anaerolineales	Anaerolineaceae
	0		Bacteria	Chloroflexi	Anaerolineae	Anaerolineales	Anaerolineaceae
	0.000134856		Bacteria	Chloroflexi	Anaerolineae	Anaerolineales	Anaerolineaceae
	4.49519e-05		Bacteria	Chloroflexi	Anaerolineae	Anaerolineales	Anaerolineaceae
	0		Bacteria	Chloroflexi	Anaerolineae	Anaerolineales	Anaerolineaceae
	0		Bacteria	Chloroflexi	Anaerolineae	Anaerolineales
	0		Bacteria	Chloroflexi	Anaerolineae	Anaerolineales
	0		Bacteria	Chloroflexi	Anaerolineae	Anaerolineales	Anaerolineaceae
	0		Bacteria	Chloroflexi	Anaerolineae	Anaerolineales	Anaerolineaceae
	0		Bacteria	Chloroflexi	Anaerolineae	Anaerolineales	Anaerolineaceae
	0		Bacteria	Chloroflexi	Anaerolineae	Anaerolineales
	0		Bacteria	Chloroflexi	Anaerolineae	Anaerolineales	Anaerolineaceae
	0		Bacteria	Chloroflexi	Anaerolineae	Anaerolineales
	0		Bacteria	Chloroflexi	Anaerolineae	Anaerolineales
	0		Bacteria	Chloroflexi	Anaerolineae	Anaerolineales
	0		Bacteria	Chloroflexi	Anaerolineae	Anaerolineales
	0		Bacteria	Chloroflexi	Anaerolineae	Anaerolineales
	0		Bacteria	Chloroflexi	Anaerolineae	Anaerolineales	Anaerolineaceae
	0		Bacteria	Chloroflexi	Anaerolineae	Anaerolineales	Anaerolineaceae
	4.49519e-05		Bacteria	Chloroflexi	Anaerolineae	Anaerolineales	Anaerolineaceae
	0		Bacteria	Chloroflexi	Anaerolineae	Anaerolineales
	0		Bacteria	Chloroflexi	Anaerolineae	Anaerolineales	Anaerolineaceae	Levilinea
	0		Bacteria	Chloroflexi	Anaerolineae	Anaerolineales	Anaerolineaceae
	0		Bacteria	Chloroflexi	Anaerolineae	Anaerolineales	Anaerolineaceae
	0		Bacteria	Chloroflexi	Anaerolineae	Anaerolineales
	0		Bacteria	Chloroflexi	Anaerolineae	Anaerolineales	Anaerolineaceae
	0		Bacteria	Chloroflexi	Anaerolineae	Anaerolineales
	0		Bacteria	Chloroflexi	Anaerolineae	Anaerolineales
	0		Bacteria	Chloroflexi	Anaerolineae	Anaerolineales
	0		Bacteria	Chloroflexi	Anaerolineae	Anaerolineales
	0		Bacteria	Chloroflexi	Anaerolineae	Anaerolineales
	4.49519e-05		Bacteria	Chloroflexi	Anaerolineae	Anaerolineales	Anaerolineaceae	Levilinea	Levilinea sp
	4.49519e-05		Bacteria	Chloroflexi	Anaerolineae	Anaerolineales
	0		Bacteria	Chloroflexi	Anaerolineae	Anaerolineales	Anaerolineaceae
	0		Bacteria	Chloroflexi	Anaerolineae	Anaerolineales
	0		Bacteria	Chloroflexi	Anaerolineae	Anaerolineales
	0		Bacteria	Chloroflexi	Anaerolineae	Anaerolineales	Anaerolineaceae
	0		Bacteria	Chloroflexi	Anaerolineae	Anaerolineales
	0		Bacteria	Chloroflexi	Anaerolineae	Anaerolineales
	0		Bacteria	Chloroflexi	Anaerolineae	Anaerolineales
	0		Bacteria	Chloroflexi	Anaerolineae	Anaerolineales	Anaerolineaceae
	0		Bacteria	Chloroflexi	Anaerolineae	Anaerolineales	Anaerolineaceae
	0		Bacteria	Chloroflexi	Anaerolineae	Anaerolineales
	0		Bacteria	Chloroflexi	Anaerolineae	Anaerolineales	Anaerolineaceae
	0.000134856		Bacteria	Chloroflexi	Anaerolineae	Anaerolineales
	0		Bacteria	Chloroflexi	Anaerolineae	Anaerolineales	Anaerolineaceae
	0		Bacteria	Chloroflexi	Anaerolineae	Anaerolineales	Anaerolineaceae
	0		Bacteria	Chloroflexi	Anaerolineae	Anaerolineales
	0		Bacteria	Chloroflexi	Anaerolineae	Anaerolineales
	0		Bacteria	Chloroflexi	Anaerolineae	Anaerolineales
	0		Bacteria	Chloroflexi	Anaerolineae	Anaerolineales	Anaerolineaceae	Levilinea	Levilinea sp
	0		Bacteria	Chloroflexi	Anaerolineae	Anaerolineales	Anaerolineaceae
	0		Bacteria	Chloroflexi	Anaerolineae	Anaerolineales
	0		Bacteria	Chloroflexi	Anaerolineae	Anaerolineales	Anaerolineaceae
	0		Bacteria	Chloroflexi	Anaerolineae	Anaerolineales	Anaerolineaceae
	0		Bacteria	Chloroflexi	Anaerolineae	Anaerolineales
	0		Bacteria	Chloroflexi	Anaerolineae	Anaerolineales
	0		Bacteria	Chloroflexi	Anaerolineae	Anaerolineales
	0		Bacteria	Chloroflexi	Anaerolineae	Anaerolineales	Anaerolineaceae
	0		Bacteria	Chloroflexi	Anaerolineae	Anaerolineales
	0		Bacteria	Chloroflexi	Anaerolineae	Anaerolineales
	0		Bacteria	Chloroflexi	Anaerolineae	Anaerolineales
	0		Bacteria	Chloroflexi	Anaerolineae	Anaerolineales
	0		Bacteria	Chloroflexi	Anaerolineae	Anaerolineales	Anaerolineaceae
	0		Bacteria	Chloroflexi	Anaerolineae	Anaerolineales
	0.000179808		Bacteria	Chloroflexi	Anaerolineae	Anaerolineales	Anaerolineaceae
	0		Bacteria	Chloroflexi	Anaerolineae	Anaerolineales
	0		Bacteria	Chloroflexi	Anaerolineae	Anaerolineales
	0		Bacteria	Chloroflexi	Anaerolineae	Anaerolineales	Anaerolineaceae
	0		Bacteria	Chloroflexi	Anaerolineae	Anaerolineales
	0		Bacteria	Chloroflexi	Anaerolineae	Anaerolineales	Anaerolineaceae
	0		Bacteria	Chloroflexi	Anaerolineae	Anaerolineales
	0		Bacteria	Chloroflexi	Anaerolineae	Anaerolineales
	0		Bacteria	Chloroflexi	Anaerolineae	Anaerolineales
	0		Bacteria	Chloroflexi	Anaerolineae	Anaerolineales	Anaerolineaceae
	0		Bacteria	Chloroflexi	Anaerolineae	Anaerolineales
	0		Bacteria	Chloroflexi	Anaerolineae	Anaerolineales
	0		Bacteria	Chloroflexi	Anaerolineae	Anaerolineales
	0		Bacteria	Chloroflexi	Anaerolineae	Anaerolineales	Anaerolineaceae
	0		Bacteria	Chloroflexi	Anaerolineae	Anaerolineales
	0		Bacteria	Chloroflexi	Anaerolineae	Anaerolineales	Anaerolineaceae
	0		Bacteria	Chloroflexi	Anaerolineae	Anaerolineales
	4.49519e-05		Bacteria	Chloroflexi	Anaerolineae	Anaerolineales
	0		Bacteria	Chloroflexi	Anaerolineae	Anaerolineales
	0		Bacteria	Chloroflexi	Anaerolineae	Anaerolineales
	0		Bacteria	Chloroflexi	Anaerolineae	Anaerolineales
	0		Bacteria	Chloroflexi	Anaerolineae	Anaerolineales
	0		Bacteria	Chloroflexi	Anaerolineae	Anaerolineales	Anaerolineaceae
	0		Bacteria	Chloroflexi	Anaerolineae	Anaerolineales	Anaerolineaceae
	0		Bacteria	Chloroflexi	Anaerolineae	Anaerolineales
	0		Bacteria	Chloroflexi	Anaerolineae	Anaerolineales
	0		Bacteria	Chloroflexi	Anaerolineae	Anaerolineales	Anaerolineaceae
	4.49519e-05		Bacteria	Chloroflexi	Anaerolineae	Anaerolineales	Anaerolineaceae
	0.000134856		Bacteria	Chloroflexi	Anaerolineae	Anaerolineales	Anaerolineaceae
	0		Bacteria	Chloroflexi	Anaerolineae	Anaerolineales
	0		Bacteria	Chloroflexi	Anaerolineae	Anaerolineales
	0		Bacteria	Chloroflexi	Anaerolineae	Anaerolineales	Anaerolineaceae
	0		Bacteria	Chloroflexi	Anaerolineae	Anaerolineales
	0		Bacteria	Chloroflexi	Anaerolineae	Anaerolineales
	0		Bacteria	Chloroflexi	Anaerolineae	Anaerolineales	Anaerolineaceae
	0		Bacteria	Chloroflexi	Anaerolineae	Anaerolineales
	0		Bacteria	Chloroflexi	Anaerolineae	Anaerolineales
	0		Bacteria	Chloroflexi	Anaerolineae	Anaerolineales
	0		Bacteria	Chloroflexi	Anaerolineae	Anaerolineales
	0		Bacteria	Chloroflexi	Anaerolineae	Anaerolineales	Anaerolineaceae
	0		Bacteria	Chloroflexi	Anaerolineae	Anaerolineales	Anaerolineaceae
	0		Bacteria	Chloroflexi	Anaerolineae	Anaerolineales
	0		Bacteria	Chloroflexi	Anaerolineae	Anaerolineales
	0		Bacteria	Chloroflexi	Anaerolineae	Anaerolineales
	0		Bacteria	Chloroflexi	Anaerolineae	Anaerolineales
	0		Bacteria	Chloroflexi	Anaerolineae	Anaerolineales	Anaerolineaceae
	4.49519e-05		Bacteria	Chloroflexi	Anaerolineae	Anaerolineales
	0		Bacteria	Chloroflexi	Anaerolineae	Anaerolineales
	0		Bacteria	Chloroflexi	Anaerolineae	Anaerolineales	Anaerolineaceae
	0		Bacteria	Chloroflexi	Anaerolineae	Anaerolineales	Anaerolineaceae
	0		Bacteria	Chloroflexi	Anaerolineae	Anaerolineales	Anaerolineaceae
	0		Bacteria	Chloroflexi	Anaerolineae	Anaerolineales	Anaerolineaceae
	0		Bacteria	Chloroflexi	Anaerolineae	Anaerolineales
	0		Bacteria	Chloroflexi	Anaerolineae	Anaerolineales	Anaerolineaceae
	0		Bacteria	Chloroflexi	Anaerolineae	Anaerolineales	Anaerolineaceae
	0		Bacteria	Chloroflexi	Anaerolineae	Anaerolineales	Anaerolineaceae
	4.49519e-05		Bacteria	Chloroflexi	Anaerolineae	Anaerolineales
	0.000179808		Bacteria	Chloroflexi	Anaerolineae	Anaerolineales	Anaerolineaceae
	0		Bacteria	Chloroflexi	Anaerolineae	Anaerolineales
	0		Bacteria	Chloroflexi	Anaerolineae	Anaerolineales	Anaerolineaceae
	0		Bacteria	Chloroflexi	Anaerolineae	Anaerolineales	Anaerolineaceae
	0		Bacteria	Chloroflexi	Anaerolineae	Anaerolineales
	0		Bacteria	Chloroflexi	Anaerolineae	Anaerolineales
	0		Bacteria	Chloroflexi	Anaerolineae	Anaerolineales	Anaerolineaceae
	4.49519e-05		Bacteria	Chloroflexi	Anaerolineae	Anaerolineales	Anaerolineaceae
	0		Bacteria	Chloroflexi	Anaerolineae	Anaerolineales
	0		Bacteria	Chloroflexi	Anaerolineae	Anaerolineales	Anaerolineaceae
	0		Bacteria	Chloroflexi	Anaerolineae	Anaerolineales	Anaerolineaceae
	0		Bacteria	Chloroflexi	Anaerolineae	Anaerolineales
	0		Bacteria	Chloroflexi	Anaerolineae	Anaerolineales
	0		Bacteria	Chloroflexi	Anaerolineae	Anaerolineales	Anaerolineaceae
	0		Bacteria	Chloroflexi	Anaerolineae	Anaerolineales
	0		Bacteria	Chloroflexi	Anaerolineae	Anaerolineales
	0		Bacteria	Chloroflexi	Anaerolineae	Anaerolineales
	0		Bacteria	Chloroflexi	Anaerolineae	Anaerolineales
	0		Bacteria	Chloroflexi	Anaerolineae	Anaerolineales	Anaerolineaceae
	0		Bacteria	Chloroflexi	Anaerolineae	Anaerolineales
	0		Bacteria	Chloroflexi	Anaerolineae	Anaerolineales
	0		Bacteria	Chloroflexi	Anaerolineae	Anaerolineales
	0		Bacteria	Chloroflexi	Anaerolineae	Anaerolineales
	0		Bacteria	Chloroflexi	Anaerolineae	Anaerolineales
	4.49519e-05		Bacteria	Chloroflexi	Anaerolineae	Anaerolineales	Anaerolineaceae
	0		Bacteria	Chloroflexi	Anaerolineae	Anaerolineales	Anaerolineaceae	Levilinea	Levilinea sp
	0		Bacteria	Chloroflexi	Anaerolineae	Anaerolineales	Anaerolineaceae
	0		Bacteria	Chloroflexi	Anaerolineae	Anaerolineales
	0		Bacteria	Chloroflexi	Anaerolineae	Anaerolineales	Anaerolineaceae
	0		Bacteria	Chloroflexi	Anaerolineae	Anaerolineales	Anaerolineaceae	Levilinea
	0		Bacteria	Chloroflexi	Anaerolineae	Anaerolineales
	0		Bacteria	Chloroflexi	Anaerolineae	Anaerolineales	Anaerolineaceae
	4.49519e-05		Bacteria	Chloroflexi	Anaerolineae	Anaerolineales	Anaerolineaceae
	0		Bacteria	Chloroflexi	Anaerolineae	Anaerolineales
	0		Bacteria	Chloroflexi	Anaerolineae	Anaerolineales	Anaerolineaceae
	0		Bacteria	Chloroflexi	Anaerolineae	Anaerolineales
	0		Bacteria	Chloroflexi	Anaerolineae	Anaerolineales
	0		Bacteria	Chloroflexi	Anaerolineae	Anaerolineales
	0		Bacteria	Chloroflexi	Anaerolineae	Anaerolineales
	0		Bacteria	Chloroflexi	Anaerolineae	Anaerolineales	Anaerolineaceae
	0		Bacteria	Chloroflexi	Anaerolineae	Anaerolineales
	0		Bacteria	Chloroflexi	Anaerolineae	Anaerolineales
	0		Bacteria	Chloroflexi	Anaerolineae	Anaerolineales	Anaerolineaceae
	0		Bacteria	Chloroflexi	Anaerolineae	Anaerolineales
	0		Bacteria	Chloroflexi	Anaerolineae	Anaerolineales
	0		Bacteria	Chloroflexi	Anaerolineae	Anaerolineales	Anaerolineaceae
	0		Bacteria	Chloroflexi	Anaerolineae	Anaerolineales
	0		Bacteria	Chloroflexi	Anaerolineae	Anaerolineales
	0		Bacteria	Chloroflexi	Anaerolineae	Anaerolineales	Anaerolineaceae	Levilinea
	0		Bacteria	Chloroflexi	Anaerolineae	Anaerolineales
	0		Bacteria	Chloroflexi	Anaerolineae	Anaerolineales	Anaerolineaceae
	0		Bacteria	Chloroflexi	Anaerolineae	Anaerolineales
	0		Bacteria	Chloroflexi	Anaerolineae	Anaerolineales
	0		Bacteria	Chloroflexi	Anaerolineae	Anaerolineales	Anaerolineaceae
	0		Bacteria	Chloroflexi	Anaerolineae	Anaerolineales	Anaerolineaceae
	0		Bacteria	Chloroflexi	Anaerolineae	Anaerolineales	Anaerolineaceae
	0		Bacteria	Chloroflexi	Anaerolineae	Anaerolineales
	0		Bacteria	Chloroflexi	Anaerolineae	Anaerolineales
	0		Bacteria	Chloroflexi	Anaerolineae	Anaerolineales	Anaerolineaceae
	0		Bacteria	Chloroflexi	Anaerolineae	Anaerolineales
	0		Bacteria	Chloroflexi	Anaerolineae	Anaerolineales	Anaerolineaceae
	0		Bacteria	Chloroflexi	Anaerolineae	Anaerolineales	Anaerolineaceae	Levilinea
	0		Bacteria	Chloroflexi	Anaerolineae	Anaerolineales
	0		Bacteria	Chloroflexi	Anaerolineae	Anaerolineales
	0		Bacteria	Chloroflexi	Anaerolineae	Anaerolineales
	0		Bacteria	Chloroflexi	Anaerolineae	Anaerolineales
	0		Bacteria	Chloroflexi	Anaerolineae	Anaerolineales	Anaerolineaceae
	0		Bacteria	Chloroflexi	Anaerolineae	Anaerolineales	Anaerolineaceae
	0		Bacteria	Chloroflexi	Anaerolineae	Anaerolineales
	0		Bacteria	Chloroflexi	Anaerolineae	Anaerolineales	Anaerolineaceae
	0		Bacteria	Chloroflexi	Anaerolineae	Anaerolineales	Anaerolineaceae
	0		Bacteria	Chloroflexi	Anaerolineae	Anaerolineales	Anaerolineaceae
	0		Bacteria	Chloroflexi	Anaerolineae	Anaerolineales
	0		Bacteria	Chloroflexi	Anaerolineae	Anaerolineales
	0		Bacteria	Chloroflexi	Anaerolineae	Anaerolineales
	0		Bacteria	Chloroflexi	Anaerolineae	Anaerolineales	Anaerolineaceae
	0		Bacteria	Chloroflexi	Anaerolineae	Anaerolineales	Anaerolineaceae
	0		Bacteria	Chloroflexi	Anaerolineae	Anaerolineales
	0		Bacteria	Chloroflexi	Anaerolineae	Anaerolineales
	0		Bacteria	Chloroflexi	Anaerolineae	Anaerolineales	Anaerolineaceae
	0		Bacteria	Chloroflexi	Anaerolineae	Anaerolineales
	4.49519e-05		Bacteria	Chloroflexi	Anaerolineae	Anaerolineales
	0		Bacteria	Chloroflexi	Anaerolineae	Anaerolineales
	0		Bacteria	Chloroflexi	Anaerolineae	Anaerolineales
	0		Bacteria	Chloroflexi	Anaerolineae	Anaerolineales
	0		Bacteria	Chloroflexi	Anaerolineae	Anaerolineales	Anaerolineaceae
	4.49519e-05		Bacteria	Chloroflexi	Anaerolineae	Anaerolineales	Anaerolineaceae
	0		Bacteria	Chloroflexi	Anaerolineae	Anaerolineales
	0		Bacteria	Chloroflexi	Anaerolineae	Anaerolineales	Anaerolineaceae
	0		Bacteria	Chloroflexi	Anaerolineae	Anaerolineales
	0		Bacteria	Chloroflexi	Anaerolineae	Anaerolineales	Anaerolineaceae
	0		Bacteria	Chloroflexi	Anaerolineae	Anaerolineales
	0		Bacteria	Chloroflexi	Anaerolineae	Anaerolineales	Anaerolineaceae
	0		Bacteria	Chloroflexi	Anaerolineae	Anaerolineales
	0		Bacteria	Chloroflexi	Anaerolineae	Anaerolineales	Anaerolineaceae
	0		Bacteria	Chloroflexi	Anaerolineae	Anaerolineales	Anaerolineaceae
	0		Bacteria	Chloroflexi	Anaerolineae	Anaerolineales
	0		Bacteria	Chloroflexi	Anaerolineae	Anaerolineales
	0		Bacteria	Chloroflexi	Anaerolineae	Anaerolineales
	0		Bacteria	Chloroflexi	Anaerolineae	Anaerolineales	Anaerolineaceae
	0		Bacteria	Chloroflexi	Anaerolineae	Anaerolineales	Anaerolineaceae
	8.99038e-05		Bacteria	Chloroflexi	Anaerolineae	Anaerolineales	Anaerolineaceae
	0		Bacteria	Chloroflexi	Anaerolineae	Anaerolineales	Anaerolineaceae	Levilinea	Levilinea sp
	0		Bacteria	Chloroflexi	Anaerolineae	Anaerolineales
	0		Bacteria	Chloroflexi	Anaerolineae	Anaerolineales	Anaerolineaceae
	0		Bacteria	Chloroflexi	Anaerolineae	Anaerolineales	Anaerolineaceae
	0		Bacteria	Chloroflexi	Anaerolineae	Anaerolineales	Anaerolineaceae
	0		Bacteria	Chloroflexi	Anaerolineae	Anaerolineales
	0		Bacteria	Chloroflexi	Anaerolineae	Anaerolineales
	0		Bacteria	Chloroflexi	Anaerolineae	Anaerolineales
	0		Bacteria	Chloroflexi	Anaerolineae	Anaerolineales
	0		Bacteria	Chloroflexi	Anaerolineae	Anaerolineales	Anaerolineaceae
	0		Bacteria	Chloroflexi	Anaerolineae	Anaerolineales
	0		Bacteria	Chloroflexi	Anaerolineae	Anaerolineales
	0		Bacteria	Chloroflexi	Anaerolineae	Anaerolineales
	0		Bacteria	Chloroflexi	Anaerolineae	Anaerolineales
	0		Bacteria	Chloroflexi	Anaerolineae	Anaerolineales	Anaerolineaceae
	0		Bacteria	Chloroflexi	Anaerolineae	Anaerolineales	Anaerolineaceae
	0		Bacteria	Chloroflexi	Anaerolineae	Anaerolineales
	4.49519e-05		Bacteria	Chloroflexi	Anaerolineae	Anaerolineales
	0		Bacteria	Chloroflexi	Anaerolineae	Anaerolineales
	0		Bacteria	Chloroflexi	Anaerolineae	Anaerolineales
[truncated: 11,911 more rows]

## Sheet: GNI_LY_2400_DNA
Name:	GNI LY 2400 DNA
	Amount	Score (optional)	Category 1	Category 2	Category 3	Other categories …
Descriptions (optional):	relative abundance
Data	0.000966246		Bacteria	Acidobacteria	Acidobacteria (class)	Acidobacteriales
…	0		Bacteria	Acidobacteria	Acidobacteria (class)	Acidobacteriales	Acidobacteriaceae
	0		Bacteria	Acidobacteria	Acidobacteria (class)	Acidobacteriales
	0		Bacteria	Acidobacteria	Acidobacteria (class)	Acidobacteriales
	0		Bacteria	Acidobacteria	Acidobacteria (class)	Acidobacteriales
	0		Bacteria	Acidobacteria	Acidobacteria (class)	Acidobacteriales
	0		Bacteria	Acidobacteria	Acidobacteria (class)	Acidobacteriales
	0		Bacteria	Acidobacteria	Acidobacteria (class)	Acidobacteriales
	0		Bacteria	Acidobacteria	Acidobacteria (class)	Acidobacteriales
	0		Bacteria	Acidobacteria	Acidobacteria (class)	Acidobacteriales	Acidobacteriaceae
	0		Bacteria	Acidobacteria	Acidobacteria (class)	Acidobacteriales
	0		Bacteria	Acidobacteria	Acidobacteria (class)	Acidobacteriales	Acidobacteriaceae
	0		Bacteria	Acidobacteria	Acidobacteria (class)	Acidobacteriales
	0.000128833		Bacteria	Acidobacteria	Acidobacteria (class)	Acidobacteriales
	0		Bacteria	Acidobacteria	Acidobacteria (class)	Acidobacteriales	Acidobacteriaceae
	0		Bacteria	Acidobacteria	Acidobacteria (class)	Acidobacteriales	Acidobacteriaceae
	0		Bacteria	Acidobacteria	Acidobacteria (class)	Acidobacteriales	Acidobacteriaceae
	0		Bacteria	Acidobacteria	Acidobacteria (class)	Acidobacteriales
	0		Bacteria	Acidobacteria	Acidobacteria (class)	Acidobacteriales	Acidobacteriaceae
	0		Bacteria	Acidobacteria	Acidobacteria (class)	Acidobacteriales	Acidobacteriaceae
	0		Bacteria	Acidobacteria	Acidobacteria (class)	Acidobacteriales	Acidobacteriaceae
	0		Bacteria	Acidobacteria	Acidobacteria (class)	Acidobacteriales
	0		Bacteria	Acidobacteria	Acidobacteria (class)	Acidobacteriales
	0		Bacteria	Acidobacteria	Acidobacteria (class)	Acidobacteriales
	0		Bacteria	Acidobacteria	Acidobacteria (class)	Acidobacteriales
	0		Bacteria	Acidobacteria	Acidobacteria (class)	Acidobacteriales	Acidobacteriaceae	Acidobacterium
	0		Bacteria	Acidobacteria	Acidobacteria (class)	Acidobacteriales
	0		Bacteria	Acidobacteria	Acidobacteria (class)	Acidobacteriales
	0		Bacteria	Acidobacteria	Acidobacteria (class)	Acidobacteriales
	0		Bacteria	Acidobacteria	Acidobacteria (class)	Acidobacteriales
	0		Bacteria	Acidobacteria	Acidobacteria (class)	Acidobacteriales
	0		Bacteria	Acidobacteria	Acidobacteria (class)	Acidobacteriales	Acidobacteriaceae	Acidobacterium	Acidobacterium sp
	0		Bacteria	Acidobacteria	Acidobacteria (class)	Acidobacteriales
	0		Bacteria	Acidobacteria	Acidobacteria (class)	Acidobacteriales
	0		Bacteria	Acidobacteria	Acidobacteria (class)	Acidobacteriales	Acidobacteriaceae
	0		Bacteria	Acidobacteria	Acidobacteria (class)	Acidobacteriales
	0		Bacteria	Acidobacteria	Acidobacteria (class)	Acidobacteriales
	0		Bacteria	Acidobacteria	Acidobacteria (class)	Acidobacteriales
	6.44164e-05		Bacteria	Acidobacteria	Acidobacteria (class)	Acidobacteriales
	0		Bacteria	Acidobacteria	Acidobacteria (class)	Acidobacteriales
	0		Bacteria	Acidobacteria	Acidobacteria (class)	Acidobacteriales
	0		Bacteria	Acidobacteria	Acidobacteria (class)	Acidobacteriales
	0		Bacteria	Acidobacteria	Acidobacteria (class)	Acidobacteriales	Acidobacteriaceae
	0		Bacteria	Acidobacteria	Acidobacteria (class)	Acidobacteriales	Acidobacteriaceae
	0		Bacteria	Acidobacteria	Acidobacteria (class)	Acidobacteriales	Acidobacteriaceae
	0		Bacteria	Acidobacteria	Acidobacteria (class)	Acidobacteriales
	6.44164e-05		Bacteria	Acidobacteria	Acidobacteria (class)	Acidobacteriales
	0		Bacteria	Acidobacteria	Acidobacteria (class)	Acidobacteriales
	0		Bacteria	Acidobacteria	Acidobacteria (class)	Acidobacteriales
	0		Bacteria	Acidobacteria	Acidobacteria (class)	Acidobacteriales
	0		Bacteria	Acidobacteria	Acidobacteria (class)
	0		Bacteria	Acidobacteria	Acidobacteria (class)
	0		Bacteria	Acidobacteria	Acidobacteria (class)
	0		Bacteria	Acidobacteria	Acidobacteria (class)
	0.000193249		Bacteria	Acidobacteria	Holophagae	Holophagales
	0		Bacteria	Acidobacteria	Holophagae	Holophagales
	0		Bacteria	Acidobacteria	Holophagae	Holophagales
	0		Bacteria	Acidobacteria	Holophagae	Holophagales
	0		Bacteria	Acidobacteria	Holophagae	Holophagales
	0		Bacteria	Acidobacteria	Holophagae	Holophagales
	0		Bacteria	Acidobacteria	Holophagae	Holophagales
	0		Bacteria	Acidobacteria	Holophagae	Holophagales
	0		Bacteria	Acidobacteria	Holophagae	Holophagales
	0		Bacteria	Acidobacteria	Holophagae	Holophagales
	0		Bacteria	Acidobacteria	Holophagae	Holophagales
	0		Bacteria	Acidobacteria	Holophagae	Holophagales
	0		Bacteria	Acidobacteria	Holophagae	Holophagales	Holophagaceae
	0		Bacteria	Acidobacteria	Holophagae
	0		Bacteria	Acidobacteria	Holophagae
	0.000193249		Bacteria	Actinobacteria	Actinobacteria (class)	Acidimicrobiales	Acidimicrobiaceae	Ilumatobacter	Ilumatobacter fluminis
	6.44164e-05		Bacteria	Actinobacteria	Actinobacteria (class)	Acidimicrobiales	Acidimicrobiaceae	Ilumatobacter
	6.44164e-05		Bacteria	Actinobacteria	Actinobacteria (class)	Acidimicrobiales	Acidimicrobiaceae	Ilumatobacter
	0.000579747		Bacteria	Actinobacteria	Actinobacteria (class)	Actinomycetales	Cellulomonadaceae	Actinotalea
	0		Bacteria	Actinobacteria	Actinobacteria (class)	Actinomycetales
	0		Bacteria	Actinobacteria	Actinobacteria (class)	Actinomycetales	Micromonosporaceae
	0		Bacteria	Actinobacteria	Actinobacteria (class)	Actinomycetales
	0		Bacteria	Actinobacteria	Actinobacteria (class)	Actinomycetales	Micromonosporaceae
	6.44164e-05		Bacteria	Actinobacteria	Actinobacteria (class)	Actinomycetales
	0		Bacteria	Actinobacteria	Actinobacteria (class)	Actinomycetales	Cellulomonadaceae
	0.000257666		Bacteria	Actinobacteria	Actinobacteria (class)	Actinomycetales	Cellulomonadaceae	Actinotalea
	0.000128833		Bacteria	Actinobacteria	Actinobacteria (class)	Actinomycetales
	0		Bacteria	Actinobacteria	Actinobacteria (class)	Actinomycetales	Sporichthyaceae
	0.000128833		Bacteria	Actinobacteria	Actinobacteria (class)	Actinomycetales	Cellulomonadaceae
	6.44164e-05		Bacteria	Actinobacteria	Actinobacteria (class)	Actinomycetales	Cellulomonadaceae
	0		Bacteria	Actinobacteria	Actinobacteria (class)	Actinomycetales	Nocardiaceae	Nocardia
	0		Bacteria	Actinobacteria	Actinobacteria (class)	Actinomycetales
	0.000128833		Bacteria	Actinobacteria	Actinobacteria (class)	Actinomycetales
	0		Bacteria	Actinobacteria	Actinobacteria (class)	Actinomycetales
	0		Bacteria	Actinobacteria	Actinobacteria (class)	Actinomycetales
	0		Bacteria	Actinobacteria	Actinobacteria (class)	Actinomycetales
	0		Bacteria	Actinobacteria	Actinobacteria (class)	Actinomycetales
	0		Bacteria	Actinobacteria	Actinobacteria (class)	Actinomycetales
	0		Bacteria	Actinobacteria	Actinobacteria (class)	Actinomycetales
	0		Bacteria	Actinobacteria	Actinobacteria (class)	Actinomycetales
	0		Bacteria	Actinobacteria	Actinobacteria (class)	Actinomycetales
	0.000128833		Bacteria	Actinobacteria	Actinobacteria (class)	Actinomycetales
	0		Bacteria	Actinobacteria	Actinobacteria (class)	Actinomycetales	Cellulomonadaceae	Actinotalea	Actinotalea fermentans
	0		Bacteria	Actinobacteria	Actinobacteria (class)	Actinomycetales
	0		Bacteria	Actinobacteria	Actinobacteria (class)	Actinomycetales
	0		Bacteria	Actinobacteria	Actinobacteria (class)	Actinomycetales	Sporichthyaceae
	0		Bacteria	Actinobacteria	Actinobacteria (class)	Actinomycetales	Nocardiaceae
	0		Bacteria	Actinobacteria	Actinobacteria (class)	Actinomycetales
	6.44164e-05		Bacteria	Actinobacteria	Actinobacteria (class)	Actinomycetales	Microbacteriaceae
	0.000322082		Bacteria	Actinobacteria	Actinobacteria (class)	Actinomycetales	Cellulomonadaceae	Actinotalea
	0		Bacteria	Actinobacteria	Actinobacteria (class)	Actinomycetales
	0		Bacteria	Actinobacteria	Actinobacteria (class)	Actinomycetales	Microbacteriaceae
	0		Bacteria	Actinobacteria	Actinobacteria (class)	Actinomycetales
	0		Bacteria	Actinobacteria	Actinobacteria (class)	Actinomycetales
	6.44164e-05		Bacteria	Actinobacteria	Actinobacteria (class)	Actinomycetales	Nocardioidaceae
	6.44164e-05		Bacteria	Actinobacteria	Actinobacteria (class)	Actinomycetales
	0		Bacteria	Actinobacteria	Actinobacteria (class)	Actinomycetales	Cellulomonadaceae
	6.44164e-05		Bacteria	Actinobacteria	Actinobacteria (class)	Actinomycetales
	0		Bacteria	Actinobacteria	Actinobacteria (class)	Actinomycetales
	0		Bacteria	Actinobacteria	Actinobacteria (class)	Actinomycetales
	0		Bacteria	Actinobacteria	Actinobacteria (class)	Actinomycetales
	0		Bacteria	Actinobacteria	Actinobacteria (class)	Bifidobacteriales
	0.000257666		Bacteria	Actinobacteria	Actinobacteria (class)	Nitriliruptorales	Nitriliruptoraceae
	0		Bacteria	Actinobacteria	Actinobacteria (class)	Nitriliruptorales	Nitriliruptoraceae
	6.44164e-05		Bacteria	Actinobacteria	Actinobacteria (class)	Nitriliruptorales	Nitriliruptoraceae
	0		Bacteria	Actinobacteria	Actinobacteria (class)	Rubrobacterales
	0		Bacteria	Actinobacteria	Actinobacteria (class)	Rubrobacterales
	0		Bacteria	Actinobacteria	Actinobacteria (class)	Rubrobacterales
	6.44164e-05		Bacteria	Actinobacteria	Actinobacteria (class)	Rubrobacterales
	0		Bacteria	Actinobacteria	Actinobacteria (class)	Rubrobacterales
	0		Bacteria	Actinobacteria	Actinobacteria (class)	Rubrobacterales
	0		Bacteria	Actinobacteria	Actinobacteria (class)	Rubrobacterales
	0		Bacteria	Actinobacteria	Actinobacteria (class)	Rubrobacterales
	0		Bacteria	Actinobacteria	Actinobacteria (class)	Rubrobacterales
	0.000128833		Bacteria	Actinobacteria	Actinobacteria (class)	Rubrobacterales
	0		Bacteria	Actinobacteria	Actinobacteria (class)	Rubrobacterales
	0		Bacteria	Actinobacteria	Actinobacteria (class)	Rubrobacterales
	0		Bacteria	Actinobacteria	Actinobacteria (class)	Rubrobacterales
	0		Bacteria	Actinobacteria	Actinobacteria (class)	Rubrobacterales
	0		Bacteria	Actinobacteria	Actinobacteria (class)	Rubrobacterales
	0		Bacteria	Actinobacteria	Actinobacteria (class)	Rubrobacterales
	6.44164e-05		Bacteria	Actinobacteria	Actinobacteria (class)	Rubrobacterales
	6.44164e-05		Bacteria	Actinobacteria	Actinobacteria (class)	Rubrobacterales
	0		Bacteria	Actinobacteria	Actinobacteria (class)	Rubrobacterales
	0		Bacteria	Actinobacteria	Actinobacteria (class)	Rubrobacterales
	0		Bacteria	Actinobacteria	Actinobacteria (class)	Rubrobacterales
	0		Bacteria	Actinobacteria	Actinobacteria (class)	Rubrobacterales
	0		Bacteria	Actinobacteria	Actinobacteria (class)	Rubrobacterales
	0.000128833		Bacteria	Actinobacteria	Actinobacteria (class)	Rubrobacterales
	0.000257666		Bacteria	Actinobacteria	Actinobacteria (class)	Rubrobacterales
	0		Bacteria	Actinobacteria	Actinobacteria (class)	Rubrobacterales
	0		Bacteria	Actinobacteria	Actinobacteria (class)	Rubrobacterales
	0		Bacteria	Actinobacteria	Actinobacteria (class)	Rubrobacterales
	0		Bacteria	Actinobacteria	Actinobacteria (class)	Rubrobacterales
	0		Bacteria	Actinobacteria	Actinobacteria (class)	Rubrobacterales	Rubrobacteraceae
	0		Bacteria	Actinobacteria	Actinobacteria (class)	Rubrobacterales
	0		Bacteria	Actinobacteria	Actinobacteria (class)	Rubrobacterales	Rubrobacteraceae
	0		Bacteria	Actinobacteria	Actinobacteria (class)	Rubrobacterales
	0		Bacteria	Actinobacteria	Actinobacteria (class)	Rubrobacterales
	0		Bacteria	Actinobacteria	Actinobacteria (class)	Rubrobacterales	Rubrobacteraceae
	0		Bacteria	Actinobacteria	Actinobacteria (class)	Rubrobacterales
	0		Bacteria	Actinobacteria	Actinobacteria (class)	Rubrobacterales	Rubrobacteraceae
	0		Bacteria	Actinobacteria	Actinobacteria (class)	Rubrobacterales
	0		Bacteria	Actinobacteria	Actinobacteria (class)	Rubrobacterales
	0		Bacteria	Actinobacteria	Actinobacteria (class)	Rubrobacterales
	0		Bacteria	Actinobacteria	Actinobacteria (class)	Rubrobacterales
	0		Bacteria	Actinobacteria	Actinobacteria (class)	Rubrobacterales
	6.44164e-05		Bacteria	Actinobacteria	Actinobacteria (class)	Rubrobacterales	Rubrobacteraceae
	0		Bacteria	Actinobacteria	Actinobacteria (class)	Rubrobacterales
	0		Bacteria	Actinobacteria	Actinobacteria (class)	Rubrobacterales
	0		Bacteria	Actinobacteria	Actinobacteria (class)	Rubrobacterales
	0		Bacteria	Actinobacteria	Actinobacteria (class)	Rubrobacterales
	6.44164e-05		Bacteria	Actinobacteria	Actinobacteria (class)	Rubrobacterales
	0		Bacteria	Actinobacteria	Actinobacteria (class)	Rubrobacterales	Rubrobacteraceae
	0		Bacteria	Actinobacteria	Actinobacteria (class)	Rubrobacterales	Rubrobacteraceae
	0		Bacteria	Actinobacteria	Actinobacteria (class)	Rubrobacterales
	0		Bacteria	Actinobacteria	Actinobacteria (class)	Rubrobacterales
	0		Bacteria	Actinobacteria	Actinobacteria (class)	Rubrobacterales
	0		Bacteria	Actinobacteria	Actinobacteria (class)	Rubrobacterales
	6.44164e-05		Bacteria	Actinobacteria	Actinobacteria (class)	Rubrobacterales
	0		Bacteria	Actinobacteria	Actinobacteria (class)	Rubrobacterales	Rubrobacteraceae
	0		Bacteria	Actinobacteria	Actinobacteria (class)	Rubrobacterales
	0		Bacteria	Actinobacteria	Actinobacteria (class)	Rubrobacterales	Rubrobacteraceae
	0		Bacteria	Actinobacteria	Actinobacteria (class)	Rubrobacterales
	0		Bacteria	Actinobacteria	Actinobacteria (class)	Rubrobacterales
	0		Bacteria	Actinobacteria	Actinobacteria (class)	Rubrobacterales	Rubrobacteraceae
	0		Bacteria	Actinobacteria	Actinobacteria (class)	Rubrobacterales
	0		Bacteria	Actinobacteria	Actinobacteria (class)	Rubrobacterales	Rubrobacteraceae
	0		Bacteria	Actinobacteria	Actinobacteria (class)	Rubrobacterales
	0		Bacteria	Actinobacteria	Actinobacteria (class)	Rubrobacterales
	0		Bacteria	Actinobacteria	Actinobacteria (class)	Rubrobacterales	Rubrobacteraceae
	0		Bacteria	Actinobacteria	Actinobacteria (class)	Rubrobacterales
	0		Bacteria	Actinobacteria	Actinobacteria (class)	Rubrobacterales
	0		Bacteria	Actinobacteria	Actinobacteria (class)	Rubrobacterales
	0		Bacteria	Actinobacteria	Actinobacteria (class)	Rubrobacterales
	0		Bacteria	Actinobacteria	Actinobacteria (class)	Rubrobacterales	Rubrobacteraceae
	0		Bacteria	Actinobacteria	Actinobacteria (class)	Rubrobacterales
	0		Bacteria	Actinobacteria	Actinobacteria (class)	Rubrobacterales
	0		Bacteria	Actinobacteria	Actinobacteria (class)	Rubrobacterales	Rubrobacteraceae
	0		Bacteria	Actinobacteria	Actinobacteria (class)	Rubrobacterales	Rubrobacteraceae
	0		Bacteria	Actinobacteria	Actinobacteria (class)	Rubrobacterales	Rubrobacteraceae
	6.44164e-05		Bacteria	Actinobacteria	Actinobacteria (class)	Rubrobacterales
	0		Bacteria	Actinobacteria	Actinobacteria (class)	Rubrobacterales
	0		Bacteria	Actinobacteria	Actinobacteria (class)	Rubrobacterales
	0		Bacteria	Actinobacteria	Actinobacteria (class)	Rubrobacterales	Rubrobacteraceae	Rubrobacter
	6.44164e-05		Bacteria	Actinobacteria	Actinobacteria (class)	Solirubrobacterales
	0.000128833		Bacteria	Actinobacteria	Actinobacteria (class)
	6.44164e-05		Bacteria	Actinobacteria	Actinobacteria (class)
	0.000257666		Bacteria	Actinobacteria	Actinobacteria (class)
	0		Bacteria	Actinobacteria	Actinobacteria (class)
	0		Bacteria	Actinobacteria	Actinobacteria (class)
	0		Bacteria	Actinobacteria	Actinobacteria (class)
	0		Bacteria	Actinobacteria	Actinobacteria (class)
	0		Bacteria	Actinobacteria	Actinobacteria (class)
	0		Bacteria	Actinobacteria	Actinobacteria (class)
	0		Bacteria	Actinobacteria	Actinobacteria (class)
	0		Bacteria	Aquificae	Aquificae (class)	Aquificales
	0		Bacteria	Bacteroidetes	Bacteroidetes (class)	Bacteroidetes (order)
	0		Bacteria	Bacteroidetes	Bacteroidetes (class)	Bacteroidetes (order)
	0.000128833		Bacteria	Bacteroidetes	Bacteroidetes (class)	Bacteroidetes (order)
	0		Bacteria	Bacteroidetes	Bacteroidetes (class)	Bacteroidetes (order)
	0		Bacteria	Bacteroidetes	Bacteroidetes (class)	Bacteroidetes (order)
	0		Bacteria	Bacteroidetes	Bacteroidetes (class)	Bacteroidetes (order)	Bacteroidetes (family)
	0		Bacteria	Bacteroidetes	Bacteroidetes (class)	Bacteroidetes (order)
	0		Bacteria	Bacteroidetes	Bacteroidetes (class)	Bacteroidetes (order)	Bacteroidetes (family)
	0		Bacteria	Bacteroidetes	Bacteroidia	Bacteroidales	Marinilabiaceae
	0		Bacteria	Bacteroidetes	Bacteroidia	Bacteroidales	Marinilabiaceae
	0		Bacteria	Bacteroidetes	Bacteroidia	Bacteroidales	Bacteroidaceae
	0		Bacteria	Bacteroidetes	Bacteroidia	Bacteroidales	Bacteroidaceae
	0		Bacteria	Bacteroidetes	Bacteroidia	Bacteroidales
	0.000128833		Bacteria	Bacteroidetes	Bacteroidia	Bacteroidales	Bacteroidaceae
	0		Bacteria	Bacteroidetes	Bacteroidia	Bacteroidales
	0		Bacteria	Bacteroidetes	Bacteroidia	Bacteroidales
	6.44164e-05		Bacteria	Bacteroidetes	Bacteroidia	Bacteroidales
	0		Bacteria	Bacteroidetes	Bacteroidia	Bacteroidales
	0		Bacteria	Bacteroidetes	Bacteroidia	Bacteroidales
	0.000386498		Bacteria	Bacteroidetes	Bacteroidia	Bacteroidales
	0		Bacteria	Bacteroidetes	Bacteroidia	Bacteroidales
	0		Bacteria	Bacteroidetes	Bacteroidia	Bacteroidales	Bacteroidaceae
	0		Bacteria	Bacteroidetes	Bacteroidia	Bacteroidales	Porphyromonadaceae
	0		Bacteria	Bacteroidetes	Bacteroidia	Bacteroidales
	0		Bacteria	Bacteroidetes	Bacteroidia	Bacteroidales	Bacteroidaceae
	0		Bacteria	Bacteroidetes	Bacteroidia	Bacteroidales
	0		Bacteria	Bacteroidetes	Bacteroidia
	0		Bacteria	Bacteroidetes	Bacteroidia
	6.44164e-05		Bacteria	Bacteroidetes	Bacteroidia
	6.44164e-05		Bacteria	Bacteroidetes	Bacteroidia
	0.000450915		Bacteria	Bacteroidetes	Cytophagia	Cytophagales
	0.00489565		Bacteria	Bacteroidetes	Cytophagia	Cytophagales
	0		Bacteria	Bacteroidetes	Cytophagia	Cytophagales	Cytophagaceae
	0.000322082		Bacteria	Bacteroidetes	Cytophagia	Cytophagales
	0		Bacteria	Bacteroidetes	Cytophagia	Cytophagales
	6.44164e-05		Bacteria	Bacteroidetes	Cytophagia	Cytophagales	Cytophagaceae
	0.0031564		Bacteria	Bacteroidetes	Cytophagia	Cytophagales
	6.44164e-05		Bacteria	Bacteroidetes	Cytophagia	Cytophagales
	6.44164e-05		Bacteria	Bacteroidetes	Cytophagia	Cytophagales	Cytophagaceae
	0		Bacteria	Bacteroidetes	Cytophagia	Cytophagales	Cytophagaceae
	0		Bacteria	Bacteroidetes	Cytophagia	Cytophagales	Cytophagaceae
	0.00135274		Bacteria	Bacteroidetes	Cytophagia	Cytophagales	Flammeovirgaceae
	6.44164e-05		Bacteria	Bacteroidetes	Cytophagia	Cytophagales
	0		Bacteria	Bacteroidetes	Cytophagia	Cytophagales
	0		Bacteria	Bacteroidetes	Cytophagia	Cytophagales	Cytophagaceae
	0		Bacteria	Bacteroidetes	Cytophagia	Cytophagales
	0.000128833		Bacteria	Bacteroidetes	Cytophagia	Cytophagales	Cytophagaceae
	0		Bacteria	Bacteroidetes	Cytophagia	Cytophagales	Flammeovirgaceae
	0		Bacteria	Bacteroidetes	Cytophagia	Cytophagales	Cytophagaceae
	0		Bacteria	Bacteroidetes	Cytophagia	Cytophagales
	0		Bacteria	Bacteroidetes	Cytophagia	Cytophagales	Flammeovirgaceae
	0		Bacteria	Bacteroidetes	Cytophagia	Cytophagales	Cytophagaceae
	0.000257666		Bacteria	Bacteroidetes	Cytophagia	Cytophagales	Flammeovirgaceae
	0		Bacteria	Bacteroidetes	Cytophagia	Cytophagales	Cytophagaceae
	0.00070858		Bacteria	Bacteroidetes	Cytophagia	Cytophagales
	0		Bacteria	Bacteroidetes	Cytophagia	Cytophagales	Cytophagaceae
	0		Bacteria	Bacteroidetes	Cytophagia	Cytophagales
	0		Bacteria	Bacteroidetes	Cytophagia	Cytophagales
	0.00296315		Bacteria	Bacteroidetes	Cytophagia	Cytophagales	Cytophagaceae
	6.44164e-05		Bacteria	Bacteroidetes	Cytophagia	Cytophagales	Cytophagaceae
	0.000322082		Bacteria	Bacteroidetes	Cytophagia	Cytophagales	Cytophagaceae
	0.000579747		Bacteria	Bacteroidetes	Cytophagia	Cytophagales	Cytophagaceae
	6.44164e-05		Bacteria	Bacteroidetes	Cytophagia	Cytophagales
	0.000257666		Bacteria	Bacteroidetes	Cytophagia	Cytophagales	Flammeovirgaceae
	0		Bacteria	Bacteroidetes	Cytophagia	Cytophagales	Cytophagaceae
	0		Bacteria	Bacteroidetes	Cytophagia	Cytophagales
	0		Bacteria	Bacteroidetes	Cytophagia	Cytophagales	Cytophagaceae
	0.000386498		Bacteria	Bacteroidetes	Cytophagia	Cytophagales	Cytophagaceae
	0.000193249		Bacteria	Bacteroidetes	Cytophagia	Cytophagales	Flammeovirgaceae
	0		Bacteria	Bacteroidetes	Cytophagia	Cytophagales
	0.000386498		Bacteria	Bacteroidetes	Cytophagia	Cytophagales
	0.00360732		Bacteria	Bacteroidetes	Cytophagia	Cytophagales	Cytophagaceae
	6.44164e-05		Bacteria	Bacteroidetes	Cytophagia	Cytophagales	Cytophagaceae
	0.000772997		Bacteria	Bacteroidetes	Cytophagia	Cytophagales
	0.000837413		Bacteria	Bacteroidetes	Cytophagia	Cytophagales	Cytophagaceae
	0.000128833		Bacteria	Bacteroidetes	Cytophagia	Cytophagales
	0		Bacteria	Bacteroidetes	Cytophagia	Cytophagales
	6.44164e-05		Bacteria	Bacteroidetes	Cytophagia	Cytophagales
	0.000128833		Bacteria	Bacteroidetes	Cytophagia	Cytophagales
	6.44164e-05		Bacteria	Bacteroidetes	Cytophagia	Cytophagales	Cytophagaceae
	0		Bacteria	Bacteroidetes	Cytophagia	Cytophagales	Cytophagaceae
	0		Bacteria	Bacteroidetes	Cytophagia	Cytophagales	Cytophagaceae
	0.00148158		Bacteria	Bacteroidetes	Cytophagia	Cytophagales	Cytophagaceae	Cytophaga	Cytophaga sp
	0.000257666		Bacteria	Bacteroidetes	Cytophagia	Cytophagales
	0		Bacteria	Bacteroidetes	Cytophagia	Cytophagales
	0.000386498		Bacteria	Bacteroidetes	Cytophagia	Cytophagales	Flammeovirgaceae
	0		Bacteria	Bacteroidetes	Cytophagia	Cytophagales	Cytophagaceae
	0.000128833		Bacteria	Bacteroidetes	Cytophagia	Cytophagales
	0		Bacteria	Bacteroidetes	Cytophagia	Cytophagales	Cytophagaceae
	0.00206132		Bacteria	Bacteroidetes	Cytophagia	Cytophagales
	0.000515331		Bacteria	Bacteroidetes	Cytophagia	Cytophagales
	0		Bacteria	Bacteroidetes	Cytophagia	Cytophagales
	0		Bacteria	Bacteroidetes	Cytophagia	Cytophagales
	6.44164e-05		Bacteria	Bacteroidetes	Cytophagia	Cytophagales
	0		Bacteria	Bacteroidetes	Cytophagia	Cytophagales	Cytophagaceae
	0.000128833		Bacteria	Bacteroidetes	Cytophagia	Cytophagales	Cytophagaceae	Cytophaga	Cytophaga sp
	0		Bacteria	Bacteroidetes	Cytophagia	Cytophagales	Flammeovirgaceae
	0		Bacteria	Bacteroidetes	Cytophagia	Cytophagales
	0		Bacteria	Bacteroidetes	Cytophagia	Cytophagales
	0		Bacteria	Bacteroidetes	Cytophagia	Cytophagales	Cytophagaceae
	0.0027699		Bacteria	Bacteroidetes	Cytophagia	Cytophagales	Cytophagaceae
	0		Bacteria	Bacteroidetes	Cytophagia	Cytophagales
	0		Bacteria	Bacteroidetes	Cytophagia	Cytophagales
	0		Bacteria	Bacteroidetes	Cytophagia	Cytophagales
	0		Bacteria	Bacteroidetes	Cytophagia	Cytophagales
	0		Bacteria	Bacteroidetes	Cytophagia	Cytophagales
	0.000257666		Bacteria	Bacteroidetes	Cytophagia	Cytophagales	Cytophagaceae	Cytophaga	Cytophaga sp
	0		Bacteria	Bacteroidetes	Cytophagia	Cytophagales
	6.44164e-05		Bacteria	Bacteroidetes	Cytophagia	Cytophagales	Cytophagaceae
	0		Bacteria	Bacteroidetes	Cytophagia	Cytophagales
	0.000322082		Bacteria	Bacteroidetes	Cytophagia	Cytophagales	Cytophagaceae
	0		Bacteria	Bacteroidetes	Cytophagia	Cytophagales	Cytophagaceae
	0.000128833		Bacteria	Bacteroidetes	Cytophagia	Cytophagales	Flammeovirgaceae
	0		Bacteria	Bacteroidetes	Cytophagia	Cytophagales
	0		Bacteria	Bacteroidetes	Cytophagia	Cytophagales	Cytophagaceae
	0		Bacteria	Bacteroidetes	Cytophagia	Cytophagales
	0		Bacteria	Bacteroidetes	Cytophagia	Cytophagales
	0.000128833		Bacteria	Bacteroidetes	Cytophagia	Cytophagales
	6.44164e-05		Bacteria	Bacteroidetes	Cytophagia	Cytophagales	Cytophagaceae
	0		Bacteria	Bacteroidetes	Cytophagia	Cytophagales
	0		Bacteria	Bacteroidetes	Cytophagia	Cytophagales
	0		Bacteria	Bacteroidetes	Cytophagia	Cytophagales
	0		Bacteria	Bacteroidetes	Cytophagia	Cytophagales
	0		Bacteria	Bacteroidetes	Cytophagia	Cytophagales
	0.000257666		Bacteria	Bacteroidetes	Cytophagia	Cytophagales
	0		Bacteria	Bacteroidetes	Cytophagia	Cytophagales
	0		Bacteria	Bacteroidetes	Cytophagia	Cytophagales	Cytophagaceae
	0		Bacteria	Bacteroidetes	Cytophagia	Cytophagales
	0.000128833		Bacteria	Bacteroidetes	Cytophagia	Cytophagales	Cytophagaceae
	0.000837413		Bacteria	Bacteroidetes	Cytophagia	Cytophagales	Cytophagaceae
	0		Bacteria	Bacteroidetes	Cytophagia	Cytophagales	Cytophagaceae
	0		Bacteria	Bacteroidetes	Cytophagia	Cytophagales	Cytophagaceae
	0		Bacteria	Bacteroidetes	Cytophagia	Cytophagales
	0.000193249		Bacteria	Bacteroidetes	Cytophagia	Cytophagales	Cytophagaceae
	0		Bacteria	Bacteroidetes	Cytophagia	Cytophagales	Cytophagaceae
	0		Bacteria	Bacteroidetes	Cytophagia	Cytophagales
	6.44164e-05		Bacteria	Bacteroidetes	Cytophagia	Cytophagales	Cytophagaceae
	0		Bacteria	Bacteroidetes	Cytophagia	Cytophagales
	0		Bacteria	Bacteroidetes	Cytophagia	Cytophagales
	0.000257666		Bacteria	Bacteroidetes	Cytophagia	Cytophagales
	0		Bacteria	Bacteroidetes	Cytophagia	Cytophagales	Cytophagaceae
	0		Bacteria	Bacteroidetes	Cytophagia	Cytophagales	Cytophagaceae
	0		Bacteria	Bacteroidetes	Cytophagia	Cytophagales	Cytophagaceae
	6.44164e-05		Bacteria	Bacteroidetes	Cytophagia	Cytophagales
	0		Bacteria	Bacteroidetes	Cytophagia	Cytophagales
	6.44164e-05		Bacteria	Bacteroidetes	Cytophagia	Cytophagales
	0		Bacteria	Bacteroidetes	Cytophagia	Cytophagales	Cytophagaceae
	0		Bacteria	Bacteroidetes	Cytophagia	Cytophagales	Flammeovirgaceae
	0		Bacteria	Bacteroidetes	Cytophagia	Cytophagales
	0		Bacteria	Bacteroidetes	Cytophagia	Cytophagales
	0		Bacteria	Bacteroidetes	Cytophagia	Cytophagales
	0		Bacteria	Bacteroidetes	Cytophagia	Cytophagales
	0		Bacteria	Bacteroidetes	Cytophagia	Cytophagales
	0		Bacteria	Bacteroidetes	Cytophagia	Cytophagales
	6.44164e-05		Bacteria	Bacteroidetes	Cytophagia	Cytophagales	Flammeovirgaceae
	0		Bacteria	Bacteroidetes	Cytophagia	Cytophagales
	0		Bacteria	Bacteroidetes	Cytophagia	Cytophagales
	0.000128833		Bacteria	Bacteroidetes	Cytophagia	Cytophagales	Cytophagaceae	Cytophaga
	0.000386498		Bacteria	Bacteroidetes	Cytophagia	Cytophagales	Cytophagaceae
	0.000257666		Bacteria	Bacteroidetes	Cytophagia	Cytophagales
	0		Bacteria	Bacteroidetes	Cytophagia	Cytophagales
	6.44164e-05		Bacteria	Bacteroidetes	Cytophagia	Cytophagales	Cytophagaceae
	0		Bacteria	Bacteroidetes	Cytophagia	Cytophagales
	6.44164e-05		Bacteria	Bacteroidetes	Cytophagia	Cytophagales	Cytophagaceae
	0.000257666		Bacteria	Bacteroidetes	Cytophagia	Cytophagales	Cytophagaceae
	0		Bacteria	Bacteroidetes	Cytophagia	Cytophagales
	0.000579747		Bacteria	Bacteroidetes	Cytophagia	Cytophagales
	0.000193249		Bacteria	Bacteroidetes	Cytophagia	Cytophagales
	0		Bacteria	Bacteroidetes	Cytophagia	Cytophagales
	6.44164e-05		Bacteria	Bacteroidetes	Cytophagia	Cytophagales	Cytophagaceae
	6.44164e-05		Bacteria	Bacteroidetes	Cytophagia	Cytophagales
	0		Bacteria	Bacteroidetes	Cytophagia	Cytophagales
	6.44164e-05		Bacteria	Bacteroidetes	Cytophagia	Cytophagales	Cytophagaceae
	6.44164e-05		Bacteria	Bacteroidetes	Cytophagia	Cytophagales
	0		Bacteria	Bacteroidetes	Cytophagia	Cytophagales
	0		Bacteria	Bacteroidetes	Cytophagia	Cytophagales
	0		Bacteria	Bacteroidetes	Cytophagia	Cytophagales
	0		Bacteria	Bacteroidetes	Cytophagia	Cytophagales
	0		Bacteria	Bacteroidetes	Cytophagia	Cytophagales
	0		Bacteria	Bacteroidetes	Cytophagia	Cytophagales	Cytophagaceae
	0		Bacteria	Bacteroidetes	Cytophagia	Cytophagales
	0		Bacteria	Bacteroidetes	Cytophagia	Cytophagales	Cytophagaceae
	0		Bacteria	Bacteroidetes	Cytophagia	Cytophagales	Cytophagaceae
	0		Bacteria	Bacteroidetes	Cytophagia	Cytophagales
	0		Bacteria	Bacteroidetes	Cytophagia	Cytophagales
	0		Bacteria	Bacteroidetes	Cytophagia	Cytophagales	Flammeovirgaceae
	0.000322082		Bacteria	Bacteroidetes	Cytophagia	Cytophagales	Cytophagaceae
	6.44164e-05		Bacteria	Bacteroidetes	Cytophagia	Cytophagales	Cytophagaceae
	0		Bacteria	Bacteroidetes	Cytophagia	Cytophagales
	0		Bacteria	Bacteroidetes	Cytophagia	Cytophagales
	6.44164e-05		Bacteria	Bacteroidetes	Cytophagia	Cytophagales	Cytophagaceae
	6.44164e-05		Bacteria	Bacteroidetes	Cytophagia	Cytophagales	Cytophagaceae
	0.000128833		Bacteria	Bacteroidetes	Cytophagia	Cytophagales
	6.44164e-05		Bacteria	Bacteroidetes	Cytophagia	Cytophagales
	0		Bacteria	Bacteroidetes	Cytophagia	Cytophagales
	6.44164e-05		Bacteria	Bacteroidetes	Cytophagia	Cytophagales	Cytophagaceae
	0		Bacteria	Bacteroidetes	Cytophagia	Cytophagales
	0		Bacteria	Bacteroidetes	Cytophagia	Cytophagales	Cytophagaceae
	0		Bacteria	Bacteroidetes	Cytophagia	Cytophagales	Flammeovirgaceae
	0		Bacteria	Bacteroidetes	Cytophagia	Cytophagales
	0		Bacteria	Bacteroidetes	Cytophagia	Cytophagales	Flammeovirgaceae
	0.000322082		Bacteria	Bacteroidetes	Cytophagia	Cytophagales
	6.44164e-05		Bacteria	Bacteroidetes	Cytophagia	Cytophagales
	6.44164e-05		Bacteria	Bacteroidetes	Cytophagia	Cytophagales
	0		Bacteria	Bacteroidetes	Cytophagia	Cytophagales	Cytophagaceae
	0.000257666		Bacteria	Bacteroidetes	Cytophagia	Cytophagales
	6.44164e-05		Bacteria	Bacteroidetes	Cytophagia	Cytophagales
	6.44164e-05		Bacteria	Bacteroidetes	Cytophagia	Cytophagales
	0		Bacteria	Bacteroidetes	Cytophagia	Cytophagales	Cytophagaceae
	0		Bacteria	Bacteroidetes	Cytophagia	Cytophagales
	0		Bacteria	Bacteroidetes	Cytophagia	Cytophagales
	0.000128833		Bacteria	Bacteroidetes	Cytophagia	Cytophagales	Cytophagaceae
	0		Bacteria	Bacteroidetes	Cytophagia	Cytophagales
	0		Bacteria	Bacteroidetes	Cytophagia	Cytophagales	Cytophagaceae
	0		Bacteria	Bacteroidetes	Cytophagia	Cytophagales	Flammeovirgaceae
	0.00135274		Bacteria	Bacteroidetes	Cytophagia	Cytophagales
	0		Bacteria	Bacteroidetes	Cytophagia	Cytophagales	Flammeovirgaceae
	0		Bacteria	Bacteroidetes	Cytophagia	Cytophagales
	0.000128833		Bacteria	Bacteroidetes	Cytophagia	Cytophagales
	0		Bacteria	Bacteroidetes	Cytophagia	Cytophagales
	0		Bacteria	Bacteroidetes	Cytophagia	Cytophagales
	0		Bacteria	Bacteroidetes	Cytophagia	Cytophagales
	0.00109508		Bacteria	Bacteroidetes	Cytophagia	Cytophagales	Cytophagaceae	Cytophaga
	0		Bacteria	Bacteroidetes	Cytophagia	Cytophagales	Cytophagaceae
	0		Bacteria	Bacteroidetes	Cytophagia	Cytophagales
	0		Bacteria	Bacteroidetes	Cytophagia	Cytophagales	Cytophagaceae
	0		Bacteria	Bacteroidetes	Cytophagia	Cytophagales
	0.000193249		Bacteria	Bacteroidetes	Cytophagia	Cytophagales	Cytophagaceae
	0		Bacteria	Bacteroidetes	Cytophagia	Cytophagales	Cytophagaceae
	0		Bacteria	Bacteroidetes	Cytophagia	Cytophagales
	0		Bacteria	Bacteroidetes	Cytophagia	Cytophagales
	6.44164e-05		Bacteria	Bacteroidetes	Cytophagia	Cytophagales
	0		Bacteria	Bacteroidetes	Cytophagia	Cytophagales	Cytophagaceae
	6.44164e-05		Bacteria	Bacteroidetes	Cytophagia	Cytophagales	Cytophagaceae
	0		Bacteria	Bacteroidetes	Cytophagia	Cytophagales
	0.000128833		Bacteria	Bacteroidetes	Cytophagia	Cytophagales
	0		Bacteria	Bacteroidetes	Cytophagia	Cytophagales	Cytophagaceae
	0		Bacteria	Bacteroidetes	Cytophagia	Cytophagales
	0.000837413		Bacteria	Bacteroidetes	Cytophagia	Cytophagales	Cytophagaceae
	0		Bacteria	Bacteroidetes	Cytophagia	Cytophagales
	0		Bacteria	Bacteroidetes	Cytophagia	Cytophagales
	0		Bacteria	Bacteroidetes	Cytophagia	Cytophagales	Cytophagaceae
	0.00173924		Bacteria	Bacteroidetes	Cytophagia	Cytophagales	Cytophagaceae
	0		Bacteria	Bacteroidetes	Cytophagia	Cytophagales
	0.000644164		Bacteria	Bacteroidetes	Cytophagia	Cytophagales	Cytophagaceae
	0		Bacteria	Bacteroidetes	Cytophagia	Cytophagales	Cyclobacteriaceae
	6.44164e-05		Bacteria	Bacteroidetes	Cytophagia	Cytophagales
	0		Bacteria	Bacteroidetes	Cytophagia	Cytophagales
	0		Bacteria	Bacteroidetes	Cytophagia	Cytophagales	Cytophagaceae
	0		Bacteria	Bacteroidetes	Cytophagia	Cytophagales	Cytophagaceae
	0		Bacteria	Bacteroidetes	Cytophagia	Cytophagales	Flammeovirgaceae
	0		Bacteria	Bacteroidetes	Cytophagia	Cytophagales
	0		Bacteria	Bacteroidetes	Cytophagia	Cytophagales
	0		Bacteria	Bacteroidetes	Cytophagia	Cytophagales
	0		Bacteria	Bacteroidetes	Cytophagia	Cytophagales
	0		Bacteria	Bacteroidetes	Cytophagia	Cytophagales
	6.44164e-05		Bacteria	Bacteroidetes	Cytophagia	Cytophagales
	0		Bacteria	Bacteroidetes	Cytophagia	Cytophagales	Cytophagaceae
	6.44164e-05		Bacteria	Bacteroidetes	Cytophagia	Cytophagales
	0		Bacteria	Bacteroidetes	Cytophagia	Cytophagales
	0		Bacteria	Bacteroidetes	Cytophagia	Cytophagales	Flammeovirgaceae
	0		Bacteria	Bacteroidetes	Cytophagia	Cytophagales
	0		Bacteria	Bacteroidetes	Cytophagia	Cytophagales
	0		Bacteria	Bacteroidetes	Cytophagia	Cytophagales
	0		Bacteria	Bacteroidetes	Cytophagia	Cytophagales	Cytophagaceae
	0		Bacteria	Bacteroidetes	Cytophagia	Cytophagales	Cytophagaceae
	0		Bacteria	Bacteroidetes	Cytophagia	Cytophagales
	0.000128833		Bacteria	Bacteroidetes	Cytophagia	Cytophagales	Cytophagaceae
	0		Bacteria	Bacteroidetes	Cytophagia	Cytophagales
	0		Bacteria	Bacteroidetes	Cytophagia	Cytophagales
	0		Bacteria	Bacteroidetes	Cytophagia	Cytophagales
	0		Bacteria	Bacteroidetes	Cytophagia	Cytophagales
	0		Bacteria	Bacteroidetes	Cytophagia	Cytophagales
	0		Bacteria	Bacteroidetes	Cytophagia	Cytophagales	Cytophagaceae
	0		Bacteria	Bacteroidetes	Cytophagia	Cytophagales
	0		Bacteria	Bacteroidetes	Cytophagia	Cytophagales
	0		Bacteria	Bacteroidetes	Cytophagia	Cytophagales
	0		Bacteria	Bacteroidetes	Cytophagia	Cytophagales
	0		Bacteria	Bacteroidetes	Cytophagia	Cytophagales
	0		Bacteria	Bacteroidetes	Cytophagia	Cytophagales	Cytophagaceae
	0		Bacteria	Bacteroidetes	Cytophagia	Cytophagales	Cytophagaceae
	0.000193249		Bacteria	Bacteroidetes	Cytophagia	Cytophagales	Cytophagaceae
	0		Bacteria	Bacteroidetes	Cytophagia	Cytophagales
	0		Bacteria	Bacteroidetes	Cytophagia	Cytophagales	Cytophagaceae
	0		Bacteria	Bacteroidetes	Cytophagia	Cytophagales
	0		Bacteria	Bacteroidetes	Cytophagia	Cytophagales
	0.000128833		Bacteria	Bacteroidetes	Cytophagia	Cytophagales	Cytophagaceae
	0		Bacteria	Bacteroidetes	Cytophagia	Cytophagales
	0		Bacteria	Bacteroidetes	Cytophagia	Cytophagales	Cytophagaceae
	0		Bacteria	Bacteroidetes	Cytophagia	Cytophagales	Cytophagaceae
	0		Bacteria	Bacteroidetes	Cytophagia	Cytophagales
	0		Bacteria	Bacteroidetes	Cytophagia	Cytophagales
	6.44164e-05		Bacteria	Bacteroidetes	Cytophagia	Cytophagales
	6.44164e-05		Bacteria	Bacteroidetes	Cytophagia	Cytophagales
	6.44164e-05		Bacteria	Bacteroidetes	Cytophagia	Cytophagales	Cytophagaceae
	0		Bacteria	Bacteroidetes	Cytophagia	Cytophagales
	6.44164e-05		Bacteria	Bacteroidetes	Cytophagia	Cytophagales
	0		Bacteria	Bacteroidetes	Cytophagia	Cytophagales	Cytophagaceae
	6.44164e-05		Bacteria	Bacteroidetes	Cytophagia	Cytophagales	Cytophagaceae
	0		Bacteria	Bacteroidetes	Cytophagia	Cytophagales	Cytophagaceae
	0		Bacteria	Bacteroidetes	Cytophagia	Cytophagales	Cytophagaceae
	0.000128833		Bacteria	Bacteroidetes	Cytophagia	Cytophagales
	0		Bacteria	Bacteroidetes	Cytophagia	Cytophagales
	0		Bacteria	Bacteroidetes	Cytophagia	Cytophagales	Cytophagaceae
	0		Bacteria	Bacteroidetes	Cytophagia	Cytophagales	Flammeovirgaceae
	6.44164e-05		Bacteria	Bacteroidetes	Cytophagia	Cytophagales
	0.000128833		Bacteria	Bacteroidetes	Cytophagia	Cytophagales	Cytophagaceae
	0		Bacteria	Bacteroidetes	Cytophagia	Cytophagales
	0		Bacteria	Bacteroidetes	Cytophagia	Cytophagales	Cytophagaceae
	0		Bacteria	Bacteroidetes	Cytophagia	Cytophagales
	0		Bacteria	Bacteroidetes	Cytophagia	Cytophagales	Cytophagaceae
	0		Bacteria	Bacteroidetes	Cytophagia	Cytophagales
	0		Bacteria	Bacteroidetes	Cytophagia	Cytophagales
	0		Bacteria	Bacteroidetes	Cytophagia	Cytophagales
	0		Bacteria	Bacteroidetes	Cytophagia	Cytophagales
	0		Bacteria	Bacteroidetes	Cytophagia	Cytophagales
	0		Bacteria	Bacteroidetes	Cytophagia	Cytophagales	Cytophagaceae
	0		Bacteria	Bacteroidetes	Cytophagia	Cytophagales	Cytophagaceae
	0		Bacteria	Bacteroidetes	Cytophagia	Cytophagales
	6.44164e-05		Bacteria	Bacteroidetes	Cytophagia	Cytophagales
	0		Bacteria	Bacteroidetes	Cytophagia	Cytophagales
	0.000193249		Bacteria	Bacteroidetes	Cytophagia	Cytophagales	Cytophagaceae
	0		Bacteria	Bacteroidetes	Cytophagia	Cytophagales	Cytophagaceae
	0		Bacteria	Bacteroidetes	Cytophagia	Cytophagales	Cytophagaceae
	0		Bacteria	Bacteroidetes	Cytophagia	Cytophagales
	0		Bacteria	Bacteroidetes	Cytophagia	Cytophagales
	0		Bacteria	Bacteroidetes	Cytophagia	Cytophagales	Cytophagaceae
	0		Bacteria	Bacteroidetes	Cytophagia	Cytophagales
	6.44164e-05		Bacteria	Bacteroidetes	Cytophagia	Cytophagales
	0		Bacteria	Bacteroidetes	Cytophagia	Cytophagales
	0		Bacteria	Bacteroidetes	Cytophagia	Cytophagales
	0		Bacteria	Bacteroidetes	Cytophagia	Cytophagales
	0		Bacteria	Bacteroidetes	Cytophagia	Cytophagales
	0		Bacteria	Bacteroidetes	Cytophagia	Cytophagales	Cytophagaceae	Cytophaga
	0		Bacteria	Bacteroidetes	Cytophagia	Cytophagales	Cytophagaceae	Cytophaga	Cytophaga sp
	0.000193249		Bacteria	Bacteroidetes	Cytophagia	Cytophagales
	0		Bacteria	Bacteroidetes	Cytophagia	Cytophagales	Cytophagaceae
	0.000193249		Bacteria	Bacteroidetes	Cytophagia	Cytophagales	Cytophagaceae	Cytophaga
	0		Bacteria	Bacteroidetes	Cytophagia	Cytophagales
	0		Bacteria	Bacteroidetes	Cytophagia	Cytophagales
	0		Bacteria	Bacteroidetes	Cytophagia	Cytophagales
	0		Bacteria	Bacteroidetes	Cytophagia	Cytophagales
	0		Bacteria	Bacteroidetes	Cytophagia	Cytophagales	Cytophagaceae
	0		Bacteria	Bacteroidetes	Cytophagia	Cytophagales
	0		Bacteria	Bacteroidetes	Cytophagia	Cytophagales
	0		Bacteria	Bacteroidetes	Cytophagia	Cytophagales
	6.44164e-05		Bacteria	Bacteroidetes	Cytophagia	Cytophagales
	6.44164e-05		Bacteria	Bacteroidetes	Cytophagia	Cytophagales
	0		Bacteria	Bacteroidetes	Cytophagia	Cytophagales	Cytophagaceae
	0		Bacteria	Bacteroidetes	Cytophagia	Cytophagales	Cytophagaceae
	0		Bacteria	Bacteroidetes	Cytophagia	Cytophagales	Cytophagaceae
	0		Bacteria	Bacteroidetes	Cytophagia	Cytophagales
	0		Bacteria	Bacteroidetes	Cytophagia	Cytophagales
	6.44164e-05		Bacteria	Bacteroidetes	Cytophagia	Cytophagales	Cytophagaceae
	0.000193249		Bacteria	Bacteroidetes	Cytophagia	Cytophagales	Cytophagaceae
	0		Bacteria	Bacteroidetes	Cytophagia	Cytophagales	Cytophagaceae
	6.44164e-05		Bacteria	Bacteroidetes	Cytophagia	Cytophagales	Flammeovirgaceae
	6.44164e-05		Bacteria	Bacteroidetes	Cytophagia	Cytophagales	Cytophagaceae
	0		Bacteria	Bacteroidetes	Cytophagia	Cytophagales
	0		Bacteria	Bacteroidetes	Cytophagia	Cytophagales	Cytophagaceae	Cytophaga
	0		Bacteria	Bacteroidetes	Cytophagia	Cytophagales
	6.44164e-05		Bacteria	Bacteroidetes	Cytophagia	Cytophagales	Cytophagaceae
	0		Bacteria	Bacteroidetes	Cytophagia	Cytophagales	Flammeovirgaceae
	0		Bacteria	Bacteroidetes	Cytophagia	Cytophagales	Cytophagaceae
	0.000193249		Bacteria	Bacteroidetes	Cytophagia	Cytophagales	Cytophagaceae	Cytophaga
	0.000128833		Bacteria	Bacteroidetes	Cytophagia	Cytophagales	Cytophagaceae
	0		Bacteria	Bacteroidetes	Cytophagia	Cytophagales
	0		Bacteria	Bacteroidetes	Cytophagia	Cytophagales
	6.44164e-05		Bacteria	Bacteroidetes	Cytophagia	Cytophagales
	0		Bacteria	Bacteroidetes	Cytophagia	Cytophagales
	0		Bacteria	Bacteroidetes	Cytophagia	Cytophagales
	0.000128833		Bacteria	Bacteroidetes	Cytophagia	Cytophagales	Cytophagaceae
	6.44164e-05		Bacteria	Bacteroidetes	Cytophagia	Cytophagales
	0		Bacteria	Bacteroidetes	Cytophagia	Cytophagales
	0		Bacteria	Bacteroidetes	Cytophagia	Cytophagales
	0		Bacteria	Bacteroidetes	Cytophagia	Cytophagales
	0		Bacteria	Bacteroidetes	Cytophagia	Cytophagales	Cytophagaceae
	6.44164e-05		Bacteria	Bacteroidetes	Cytophagia	Cytophagales	Cytophagaceae
	6.44164e-05		Bacteria	Bacteroidetes	Cytophagia	Cytophagales	Flammeovirgaceae
	0		Bacteria	Bacteroidetes	Cytophagia	Cytophagales	Flammeovirgaceae
	6.44164e-05		Bacteria	Bacteroidetes	Cytophagia	Cytophagales
	0		Bacteria	Bacteroidetes	Cytophagia	Cytophagales	Cytophagaceae
	0		Bacteria	Bacteroidetes	Cytophagia	Cytophagales
	0		Bacteria	Bacteroidetes	Cytophagia	Cytophagales	Flammeovirgaceae
	0		Bacteria	Bacteroidetes	Cytophagia	Cytophagales	Cytophagaceae
	0		Bacteria	Bacteroidetes	Cytophagia	Cytophagales	Cytophagaceae
	0		Bacteria	Bacteroidetes	Cytophagia	Cytophagales	Cytophagaceae
	0		Bacteria	Bacteroidetes	Cytophagia	Cytophagales	Cytophagaceae
	0		Bacteria	Bacteroidetes	Cytophagia	Cytophagales
	0		Bacteria	Bacteroidetes	Cytophagia	Cytophagales
	0		Bacteria	Bacteroidetes	Cytophagia	Cytophagales	Cytophagaceae
	0		Bacteria	Bacteroidetes	Cytophagia	Cytophagales
	0.000128833		Bacteria	Bacteroidetes	Cytophagia	Cytophagales	Cytophagaceae
	6.44164e-05		Bacteria	Bacteroidetes	Cytophagia	Cytophagales
	0.000128833		Bacteria	Bacteroidetes	Cytophagia	Cytophagales	Cytophagaceae	Cytophaga
	0		Bacteria	Bacteroidetes	Cytophagia	Cytophagales
	0		Bacteria	Bacteroidetes	Cytophagia	Cytophagales
	0		Bacteria	Bacteroidetes	Cytophagia	Cytophagales	Cytophagaceae
	6.44164e-05		Bacteria	Bacteroidetes	Cytophagia	Cytophagales
	0		Bacteria	Bacteroidetes	Cytophagia	Cytophagales
	0		Bacteria	Bacteroidetes	Cytophagia	Cytophagales
	6.44164e-05		Bacteria	Bacteroidetes	Cytophagia	Cytophagales
	0		Bacteria	Bacteroidetes	Cytophagia	Cytophagales	Cytophagaceae
	0		Bacteria	Bacteroidetes	Cytophagia	Cytophagales
	0		Bacteria	Bacteroidetes	Cytophagia	Cytophagales
	0		Bacteria	Bacteroidetes	Cytophagia	Cytophagales
	6.44164e-05		Bacteria	Bacteroidetes	Cytophagia	Cytophagales	Cytophagaceae
	6.44164e-05		Bacteria	Bacteroidetes	Cytophagia	Cytophagales
	6.44164e-05		Bacteria	Bacteroidetes	Cytophagia	Cytophagales	Cytophagaceae
	0		Bacteria	Bacteroidetes	Cytophagia	Cytophagales
	0		Bacteria	Bacteroidetes	Cytophagia	Cytophagales
	0		Bacteria	Bacteroidetes	Cytophagia	Cytophagales
	0		Bacteria	Bacteroidetes	Cytophagia	Cytophagales
	0		Bacteria	Bacteroidetes	Cytophagia	Cytophagales
	0		Bacteria	Bacteroidetes	Cytophagia	Cytophagales	Cytophagaceae
	0.000257666		Bacteria	Bacteroidetes	Cytophagia	Cytophagales	Cytophagaceae
	0.000128833		Bacteria	Bacteroidetes	Cytophagia	Cytophagales	Cytophagaceae
	0		Bacteria	Bacteroidetes	Cytophagia	Cytophagales	Cytophagaceae
	6.44164e-05		Bacteria	Bacteroidetes	Cytophagia	Cytophagales
	0		Bacteria	Bacteroidetes	Cytophagia	Cytophagales	Cytophagaceae
	0.000257666		Bacteria	Bacteroidetes	Cytophagia	Cytophagales	Cytophagaceae
	0		Bacteria	Bacteroidetes	Cytophagia	Cytophagales
	6.44164e-05		Bacteria	Bacteroidetes	Cytophagia	Cytophagales	Cytophagaceae
	0.000257666		Bacteria	Bacteroidetes	Cytophagia	Cytophagales	Cytophagaceae
	6.44164e-05		Bacteria	Bacteroidetes	Cytophagia	Cytophagales
	0		Bacteria	Bacteroidetes	Cytophagia	Cytophagales
	0		Bacteria	Bacteroidetes	Cytophagia	Cytophagales
	6.44164e-05		Bacteria	Bacteroidetes	Cytophagia	Cytophagales	Cytophagaceae
	0.000193249		Bacteria	Bacteroidetes	Cytophagia	Cytophagales
	0		Bacteria	Bacteroidetes	Cytophagia	Cytophagales
	0.000193249		Bacteria	Bacteroidetes	Cytophagia	Cytophagales
	0		Bacteria	Bacteroidetes	Cytophagia	Cytophagales
	6.44164e-05		Bacteria	Bacteroidetes	Cytophagia	Cytophagales	Cytophagaceae
	0		Bacteria	Bacteroidetes	Cytophagia	Cytophagales	Cytophagaceae	Flexibacter
	0		Bacteria	Bacteroidetes	Cytophagia	Cytophagales
	6.44164e-05		Bacteria	Bacteroidetes	Cytophagia	Cytophagales
	6.44164e-05		Bacteria	Bacteroidetes	Cytophagia	Cytophagales
	0.000257666		Bacteria	Bacteroidetes	Cytophagia	Cytophagales	Cytophagaceae
	0		Bacteria	Bacteroidetes	Cytophagia	Cytophagales	Flammeovirgaceae
	0		Bacteria	Bacteroidetes	Cytophagia	Cytophagales	Flammeovirgaceae
	0		Bacteria	Bacteroidetes	Cytophagia	Cytophagales
	0		Bacteria	Bacteroidetes	Cytophagia	Cytophagales
	6.44164e-05		Bacteria	Bacteroidetes	Cytophagia	Cytophagales	Flammeovirgaceae
	0		Bacteria	Bacteroidetes	Cytophagia	Cytophagales	Cytophagaceae
	0.000128833		Bacteria	Bacteroidetes	Cytophagia	Cytophagales	Cytophagaceae
	0		Bacteria	Bacteroidetes	Cytophagia	Cytophagales	Flammeovirgaceae
	6.44164e-05		Bacteria	Bacteroidetes	Cytophagia	Cytophagales
	0		Bacteria	Bacteroidetes	Cytophagia	Cytophagales
	0		Bacteria	Bacteroidetes	Cytophagia	Cytophagales	Cytophagaceae
	0		Bacteria	Bacteroidetes	Cytophagia	Cytophagales	Cytophagaceae
	6.44164e-05		Bacteria	Bacteroidetes	Cytophagia	Cytophagales	Cytophagaceae
	0.000257666		Bacteria	Bacteroidetes	Cytophagia	Cytophagales	Cytophagaceae
	6.44164e-05		Bacteria	Bacteroidetes	Cytophagia	Cytophagales
	0.000193249		Bacteria	Bacteroidetes	Cytophagia	Cytophagales	Cytophagaceae
	0		Bacteria	Bacteroidetes	Cytophagia	Cytophagales
	0		Bacteria	Bacteroidetes	Cytophagia	Cytophagales	Cytophagaceae
	0		Bacteria	Bacteroidetes	Cytophagia	Cytophagales
	6.44164e-05		Bacteria	Bacteroidetes	Cytophagia	Cytophagales
	0.000128833		Bacteria	Bacteroidetes	Cytophagia	Cytophagales
	0		Bacteria	Bacteroidetes	Cytophagia	Cytophagales	Cytophagaceae
	0		Bacteria	Bacteroidetes	Cytophagia	Cytophagales
	0		Bacteria	Bacteroidetes	Cytophagia	Cytophagales
	0		Bacteria	Bacteroidetes	Cytophagia	Cytophagales	Cytophagaceae
	6.44164e-05		Bacteria	Bacteroidetes	Cytophagia	Cytophagales	Cytophagaceae	Cytophaga	Cytophaga sp
	0		Bacteria	Bacteroidetes	Cytophagia	Cytophagales
	0		Bacteria	Bacteroidetes	Cytophagia	Cytophagales	Cytophagaceae
	0		Bacteria	Bacteroidetes	Cytophagia	Cytophagales	Cytophagaceae
	0.000128833		Bacteria	Bacteroidetes	Cytophagia	Cytophagales	Cytophagaceae
	0		Bacteria	Bacteroidetes	Cytophagia	Cytophagales	Cytophagaceae
	6.44164e-05		Bacteria	Bacteroidetes	Cytophagia	Cytophagales
	0		Bacteria	Bacteroidetes	Cytophagia	Cytophagales
	6.44164e-05		Bacteria	Bacteroidetes	Cytophagia	Cytophagales	Cytophagaceae
	0		Bacteria	Bacteroidetes	Cytophagia	Cytophagales	Cytophagaceae
	0		Bacteria	Bacteroidetes	Cytophagia	Cytophagales
	6.44164e-05		Bacteria	Bacteroidetes	Cytophagia	Cytophagales
	6.44164e-05		Bacteria	Bacteroidetes	Cytophagia	Cytophagales
	0		Bacteria	Bacteroidetes	Cytophagia	Cytophagales
	6.44164e-05		Bacteria	Bacteroidetes	Cytophagia	Cytophagales	Cytophagaceae
	0		Bacteria	Bacteroidetes	Cytophagia	Cytophagales	Cytophagaceae
	6.44164e-05		Bacteria	Bacteroidetes	Cytophagia	Cytophagales	Flammeovirgaceae
	0.000128833		Bacteria	Bacteroidetes	Cytophagia	Cytophagales
	6.44164e-05		Bacteria	Bacteroidetes	Cytophagia	Cytophagales
	0		Bacteria	Bacteroidetes	Cytophagia	Cytophagales	Cytophagaceae
	0		Bacteria	Bacteroidetes	Cytophagia	Cytophagales
	6.44164e-05		Bacteria	Bacteroidetes	Cytophagia	Cytophagales
	6.44164e-05		Bacteria	Bacteroidetes	Cytophagia	Cytophagales	Cytophagaceae
	0.000193249		Bacteria	Bacteroidetes	Cytophagia	Cytophagales
	0		Bacteria	Bacteroidetes	Cytophagia	Cytophagales	Cytophagaceae
	0		Bacteria	Bacteroidetes	Cytophagia	Cytophagales	Cytophagaceae
	0		Bacteria	Bacteroidetes	Cytophagia	Cytophagales
	0.000128833		Bacteria	Bacteroidetes	Cytophagia	Cytophagales	Cytophagaceae
	0		Bacteria	Bacteroidetes	Cytophagia	Cytophagales
	0		Bacteria	Bacteroidetes	Cytophagia	Cytophagales
	0		Bacteria	Bacteroidetes	Cytophagia	Cytophagales
	0		Bacteria	Bacteroidetes	Cytophagia	Cytophagales
	6.44164e-05		Bacteria	Bacteroidetes	Cytophagia	Cytophagales
	0.000128833		Bacteria	Bacteroidetes	Cytophagia	Cytophagales	Cytophagaceae
	0		Bacteria	Bacteroidetes	Cytophagia	Cytophagales
	0		Bacteria	Bacteroidetes	Cytophagia	Cytophagales
	0.000193249		Bacteria	Bacteroidetes	Cytophagia	Cytophagales
	0		Bacteria	Bacteroidetes	Cytophagia	Cytophagales
	0		Bacteria	Bacteroidetes	Cytophagia	Cytophagales
	0		Bacteria	Bacteroidetes	Cytophagia	Cytophagales
	6.44164e-05		Bacteria	Bacteroidetes	Cytophagia	Cytophagales
	6.44164e-05		Bacteria	Bacteroidetes	Cytophagia	Cytophagales
	0		Bacteria	Bacteroidetes	Cytophagia	Cytophagales
	0		Bacteria	Bacteroidetes	Cytophagia	Cytophagales	Cytophagaceae
	0.000128833		Bacteria	Bacteroidetes	Cytophagia	Cytophagales	Cytophagaceae
	0		Bacteria	Bacteroidetes	Cytophagia	Cytophagales	Cytophagaceae	Cytophaga	Cytophaga sp
	0		Bacteria	Bacteroidetes	Cytophagia	Cytophagales
	0.000128833		Bacteria	Bacteroidetes	Cytophagia	Cytophagales
	0		Bacteria	Bacteroidetes	Cytophagia	Cytophagales	Cytophagaceae
	6.44164e-05		Bacteria	Bacteroidetes	Cytophagia	Cytophagales	Flammeovirgaceae
	0		Bacteria	Bacteroidetes	Cytophagia	Cytophagales	Cytophagaceae
	0		Bacteria	Bacteroidetes	Cytophagia	Cytophagales	Cytophagaceae
	0		Bacteria	Bacteroidetes	Cytophagia	Cytophagales
	6.44164e-05		Bacteria	Bacteroidetes	Cytophagia	Cytophagales
	0		Bacteria	Bacteroidetes	Cytophagia	Cytophagales	Cytophagaceae
	6.44164e-05		Bacteria	Bacteroidetes	Cytophagia	Cytophagales
	0.000128833		Bacteria	Bacteroidetes	Cytophagia	Cytophagales
	0		Bacteria	Bacteroidetes	Cytophagia	Cytophagales
	0		Bacteria	Bacteroidetes	Cytophagia	Cytophagales	Cytophagaceae
	0		Bacteria	Bacteroidetes	Cytophagia	Cytophagales
	0		Bacteria	Bacteroidetes	Cytophagia	Cytophagales	Flammeovirgaceae
	0		Bacteria	Bacteroidetes	Cytophagia	Cytophagales
	6.44164e-05		Bacteria	Bacteroidetes	Cytophagia	Cytophagales
	0		Bacteria	Bacteroidetes	Cytophagia	Cytophagales	Cytophagaceae
	0		Bacteria	Bacteroidetes	Cytophagia	Cytophagales
	0		Bacteria	Bacteroidetes	Cytophagia	Cytophagales
	0		Bacteria	Bacteroidetes	Cytophagia	Cytophagales
	6.44164e-05		Bacteria	Bacteroidetes	Cytophagia	Cytophagales	Cytophagaceae
	0		Bacteria	Bacteroidetes	Cytophagia	Cytophagales
	0		Bacteria	Bacteroidetes	Cytophagia	Cytophagales
	0		Bacteria	Bacteroidetes	Cytophagia	Cytophagales
	0.000386498		Bacteria	Bacteroidetes	Cytophagia	Cytophagales	Cytophagaceae	Cytophaga	Cytophaga sp
	6.44164e-05		Bacteria	Bacteroidetes	Cytophagia	Cytophagales	Cytophagaceae
	6.44164e-05		Bacteria	Bacteroidetes	Cytophagia	Cytophagales
	0		Bacteria	Bacteroidetes	Cytophagia	Cytophagales
	0		Bacteria	Bacteroidetes	Cytophagia	Cytophagales	Cytophagaceae
	6.44164e-05		Bacteria	Bacteroidetes	Cytophagia	Cytophagales
	0		Bacteria	Bacteroidetes	Cytophagia	Cytophagales
	0		Bacteria	Bacteroidetes	Cytophagia	Cytophagales	Cytophagaceae
	0		Bacteria	Bacteroidetes	Cytophagia	Cytophagales
	0		Bacteria	Bacteroidetes	Cytophagia	Cytophagales
	0		Bacteria	Bacteroidetes	Cytophagia	Cytophagales
	0		Bacteria	Bacteroidetes	Cytophagia	Cytophagales
	0.000128833		Bacteria	Bacteroidetes	Cytophagia	Cytophagales	Flammeovirgaceae
	6.44164e-05		Bacteria	Bacteroidetes	Cytophagia	Cytophagales
	0.000128833		Bacteria	Bacteroidetes	Cytophagia	Cytophagales
	0		Bacteria	Bacteroidetes	Cytophagia	Cytophagales
	0		Bacteria	Bacteroidetes	Cytophagia	Cytophagales	Flammeovirgaceae
	0.000386498		Bacteria	Bacteroidetes	Cytophagia	Cytophagales	Cytophagaceae
	0		Bacteria	Bacteroidetes	Cytophagia	Cytophagales	Cytophagaceae
	6.44164e-05		Bacteria	Bacteroidetes	Cytophagia	Cytophagales	Cytophagaceae
	0		Bacteria	Bacteroidetes	Cytophagia	Cytophagales	Flammeovirgaceae
	0		Bacteria	Bacteroidetes	Cytophagia	Cytophagales
	6.44164e-05		Bacteria	Bacteroidetes	Cytophagia	Cytophagales	Cytophagaceae	Cytophaga	Cytophaga sp
	0		Bacteria	Bacteroidetes	Cytophagia	Cytophagales	Cytophagaceae
	0		Bacteria	Bacteroidetes	Cytophagia	Cytophagales
	6.44164e-05		Bacteria	Bacteroidetes	Cytophagia	Cytophagales	Cytophagaceae
	0		Bacteria	Bacteroidetes	Cytophagia	Cytophagales
	0		Bacteria	Bacteroidetes	Cytophagia	Cytophagales	Cytophagaceae
	0		Bacteria	Bacteroidetes	Cytophagia	Cytophagales
	6.44164e-05		Bacteria	Bacteroidetes	Cytophagia	Cytophagales	Cytophagaceae	Cytophaga
	0		Bacteria	Bacteroidetes	Cytophagia	Cytophagales
	0		Bacteria	Bacteroidetes	Cytophagia	Cytophagales
	0.000966246		Bacteria	Bacteroidetes	Cytophagia	Cytophagales
	0		Bacteria	Bacteroidetes	Cytophagia	Cytophagales	Cytophagaceae
	0		Bacteria	Bacteroidetes	Cytophagia	Cytophagales
	0		Bacteria	Bacteroidetes	Cytophagia	Cytophagales	Cytophagaceae
	0		Bacteria	Bacteroidetes	Cytophagia	Cytophagales
	0.000386498		Bacteria	Bacteroidetes	Cytophagia	Cytophagales	Cytophagaceae	Cytophaga	Cytophaga sp
	0.000257666		Bacteria	Bacteroidetes	Cytophagia	Cytophagales	Cytophagaceae
	0		Bacteria	Bacteroidetes	Cytophagia	Cytophagales
	0.000257666		Bacteria	Bacteroidetes	Cytophagia	Cytophagales	Cytophagaceae
	0		Bacteria	Bacteroidetes	Cytophagia	Cytophagales
	0.000128833		Bacteria	Bacteroidetes	Cytophagia	Cytophagales
	0.000257666		Bacteria	Bacteroidetes	Cytophagia	Cytophagales	Cytophagaceae
	0		Bacteria	Bacteroidetes	Cytophagia	Cytophagales
	6.44164e-05		Bacteria	Bacteroidetes	Cytophagia	Cytophagales	Cytophagaceae
	0		Bacteria	Bacteroidetes	Cytophagia	Cytophagales
	0		Bacteria	Bacteroidetes	Cytophagia	Cytophagales	Cytophagaceae
	0		Bacteria	Bacteroidetes	Cytophagia	Cytophagales	Cytophagaceae
	0		Bacteria	Bacteroidetes	Cytophagia	Cytophagales	Cytophagaceae
	0		Bacteria	Bacteroidetes	Cytophagia	Cytophagales
	0		Bacteria	Bacteroidetes	Cytophagia	Cytophagales
	0		Bacteria	Bacteroidetes	Cytophagia	Cytophagales	Cytophagaceae
	0		Bacteria	Bacteroidetes	Cytophagia	Cytophagales
	0		Bacteria	Bacteroidetes	Cytophagia	Cytophagales
	0		Bacteria	Bacteroidetes	Cytophagia	Cytophagales
	0		Bacteria	Bacteroidetes	Cytophagia	Cytophagales	Cytophagaceae
	0		Bacteria	Bacteroidetes	Cytophagia	Cytophagales
	0.000128833		Bacteria	Bacteroidetes	Cytophagia	Cytophagales
	0		Bacteria	Bacteroidetes	Cytophagia	Cytophagales	Flammeovirgaceae
	0		Bacteria	Bacteroidetes	Cytophagia	Cytophagales
	0		Bacteria	Bacteroidetes	Cytophagia	Cytophagales	Flammeovirgaceae	Marivirga	Microscilla sericea
	0		Bacteria	Bacteroidetes	Cytophagia	Cytophagales
	0		Bacteria	Bacteroidetes	Cytophagia	Cytophagales
	0.00109508		Bacteria	Bacteroidetes	Cytophagia	Cytophagales	Cytophagaceae
	6.44164e-05		Bacteria	Bacteroidetes	Cytophagia	Cytophagales	Cytophagaceae
	0		Bacteria	Bacteroidetes	Cytophagia	Cytophagales
	0.000450915		Bacteria	Bacteroidetes	Cytophagia	Cytophagales	Flammeovirgaceae
	0		Bacteria	Bacteroidetes	Cytophagia	Cytophagales	Cytophagaceae
	0		Bacteria	Bacteroidetes	Cytophagia	Cytophagales
	0		Bacteria	Bacteroidetes	Cytophagia	Cytophagales	Cytophagaceae
	6.44164e-05		Bacteria	Bacteroidetes	Cytophagia	Cytophagales	Cytophagaceae
	0		Bacteria	Bacteroidetes	Cytophagia	Cytophagales	Cytophagaceae
	0		Bacteria	Bacteroidetes	Cytophagia	Cytophagales	Cytophagaceae
	0.000128833		Bacteria	Bacteroidetes	Cytophagia	Cytophagales	Flammeovirgaceae
	0.000193249		Bacteria	Bacteroidetes	Cytophagia	Cytophagales
	0		Bacteria	Bacteroidetes	Cytophagia	Cytophagales
	6.44164e-05		Bacteria	Bacteroidetes	Cytophagia	Cytophagales
	0		Bacteria	Bacteroidetes	Cytophagia	Cytophagales	Flammeovirgaceae
	0		Bacteria	Bacteroidetes	Cytophagia	Cytophagales	Cyclobacteriaceae
	0		Bacteria	Bacteroidetes	Cytophagia	Cytophagales	Cytophagaceae
	6.44164e-05		Bacteria	Bacteroidetes	Cytophagia	Cytophagales
	0.000128833		Bacteria	Bacteroidetes	Cytophagia	Cytophagales	Flammeovirgaceae
	0		Bacteria	Bacteroidetes	Cytophagia	Cytophagales	Cytophagaceae
	0		Bacteria	Bacteroidetes	Cytophagia	Cytophagales	Cytophagaceae
	0		Bacteria	Bacteroidetes	Cytophagia	Cytophagales
	6.44164e-05		Bacteria	Bacteroidetes	Cytophagia	Cytophagales	Cytophagaceae	Cytophaga
	0		Bacteria	Bacteroidetes	Cytophagia	Cytophagales
	0.000257666		Bacteria	Bacteroidetes	Cytophagia	Cytophagales	Cytophagaceae
	0.000257666		Bacteria	Bacteroidetes	Cytophagia	Cytophagales	Cytophagaceae
	0		Bacteria	Bacteroidetes	Cytophagia	Cytophagales
	0		Bacteria	Bacteroidetes	Cytophagia	Cytophagales	Cytophagaceae	Rhodonellum
	0		Bacteria	Bacteroidetes	Cytophagia	Cytophagales
	0		Bacteria	Bacteroidetes	Cytophagia	Cytophagales	Cytophagaceae
	0.000450915		Bacteria	Bacteroidetes	Cytophagia	Cytophagales	Cytophagaceae	Cytophaga
	6.44164e-05		Bacteria	Bacteroidetes	Cytophagia	Cytophagales	Cytophagaceae
	0		Bacteria	Bacteroidetes	Cytophagia	Cytophagales	Cytophagaceae
	6.44164e-05		Bacteria	Bacteroidetes	Cytophagia	Cytophagales	Cytophagaceae
	6.44164e-05		Bacteria	Bacteroidetes	Cytophagia	Cytophagales	Cytophagaceae
	0		Bacteria	Bacteroidetes	Cytophagia	Cytophagales
	0		Bacteria	Bacteroidetes	Cytophagia	Cytophagales	Cytophagaceae
	0		Bacteria	Bacteroidetes	Cytophagia	Cytophagales
	0		Bacteria	Bacteroidetes	Cytophagia	Cytophagales
	6.44164e-05		Bacteria	Bacteroidetes	Cytophagia	Cytophagales
	6.44164e-05		Bacteria	Bacteroidetes	Cytophagia	Cytophagales	Flammeovirgaceae
	0		Bacteria	Bacteroidetes	Cytophagia	Cytophagales
	6.44164e-05		Bacteria	Bacteroidetes	Cytophagia	Cytophagales
	6.44164e-05		Bacteria	Bacteroidetes	Cytophagia	Cytophagales	Cytophagaceae
	0		Bacteria	Bacteroidetes	Cytophagia	Cytophagales	Cytophagaceae
	0		Bacteria	Bacteroidetes	Cytophagia	Cytophagales
	0		Bacteria	Bacteroidetes	Cytophagia	Cytophagales	Cytophagaceae
	0		Bacteria	Bacteroidetes	Cytophagia	Cytophagales	Cytophagaceae
	6.44164e-05		Bacteria	Bacteroidetes	Cytophagia	Cytophagales	Cytophagaceae	Cytophaga	Cytophaga sp
	0		Bacteria	Bacteroidetes	Cytophagia	Cytophagales	Flammeovirgaceae
	0		Bacteria	Bacteroidetes	Cytophagia	Cytophagales
	0		Bacteria	Bacteroidetes	Cytophagia	Cytophagales
	0		Bacteria	Bacteroidetes	Cytophagia	Cytophagales	Cytophagaceae
	6.44164e-05		Bacteria	Bacteroidetes	Cytophagia	Cytophagales	Cytophagaceae
	0		Bacteria	Bacteroidetes	Cytophagia	Cytophagales
	0		Bacteria	Bacteroidetes	Cytophagia	Cytophagales
	0		Bacteria	Bacteroidetes	Cytophagia	Cytophagales	Cytophagaceae
	6.44164e-05		Bacteria	Bacteroidetes	Cytophagia	Cytophagales
	0		Bacteria	Bacteroidetes	Cytophagia	Cytophagales
	0		Bacteria	Bacteroidetes	Cytophagia	Cytophagales	Cytophagaceae
	0		Bacteria	Bacteroidetes	Cytophagia	Cytophagales
	0		Bacteria	Bacteroidetes	Cytophagia	Cytophagales	Cytophagaceae	Cytophaga
	0		Bacteria	Bacteroidetes	Cytophagia	Cytophagales	Cytophagaceae
	0		Bacteria	Bacteroidetes	Cytophagia	Cytophagales	Cytophagaceae	Cytophaga
	0		Bacteria	Bacteroidetes	Cytophagia	Cytophagales
	0		Bacteria	Bacteroidetes	Cytophagia	Cytophagales	Cytophagaceae
	0		Bacteria	Bacteroidetes	Cytophagia	Cytophagales
	6.44164e-05		Bacteria	Bacteroidetes	Cytophagia	Cytophagales	Flammeovirgaceae
	6.44164e-05		Bacteria	Bacteroidetes	Cytophagia	Cytophagales
	0		Bacteria	Bacteroidetes	Cytophagia	Cytophagales	Cytophagaceae
	0		Bacteria	Bacteroidetes	Cytophagia	Cytophagales	Cytophagaceae
	0		Bacteria	Bacteroidetes	Cytophagia	Cytophagales
	6.44164e-05		Bacteria	Bacteroidetes	Cytophagia	Cytophagales	Cytophagaceae	Cytophaga
	6.44164e-05		Bacteria	Bacteroidetes	Cytophagia	Cytophagales	Cytophagaceae
	6.44164e-05		Bacteria	Bacteroidetes	Cytophagia	Cytophagales
	0		Bacteria	Bacteroidetes	Cytophagia	Cytophagales	Cytophagaceae
	0		Bacteria	Bacteroidetes	Cytophagia	Cytophagales
	0		Bacteria	Bacteroidetes	Cytophagia	Cytophagales
	0		Bacteria	Bacteroidetes	Cytophagia	Cytophagales	Cytophagaceae
	6.44164e-05		Bacteria	Bacteroidetes	Cytophagia	Cytophagales	Cytophagaceae
	0		Bacteria	Bacteroidetes	Cytophagia	Cytophagales	Cytophagaceae	Pontibacter	Pontibacter sp
	0		Bacteria	Bacteroidetes	Cytophagia	Cytophagales	Cytophagaceae
	0		Bacteria	Bacteroidetes	Cytophagia	Cytophagales	Cytophagaceae
	0		Bacteria	Bacteroidetes	Cytophagia	Cytophagales
	0		Bacteria	Bacteroidetes	Cytophagia	Cytophagales
	6.44164e-05		Bacteria	Bacteroidetes	Cytophagia	Cytophagales
	0		Bacteria	Bacteroidetes	Cytophagia	Cytophagales	Cytophagaceae	Marinoscillum
	0		Bacteria	Bacteroidetes	Cytophagia	Cytophagales
	0		Bacteria	Bacteroidetes	Cytophagia	Cytophagales
	0		Bacteria	Bacteroidetes	Cytophagia	Cytophagales	Flammeovirgaceae
	0		Bacteria	Bacteroidetes	Cytophagia	Cytophagales
	0		Bacteria	Bacteroidetes	Cytophagia	Cytophagales	Flammeovirgaceae	Thermonema
	0		Bacteria	Bacteroidetes	Cytophagia	Cytophagales	Cytophagaceae
	0		Bacteria	Bacteroidetes	Cytophagia	Cytophagales	Flammeovirgaceae
	0		Bacteria	Bacteroidetes	Cytophagia	Cytophagales	Cytophagaceae
	6.44164e-05		Bacteria	Bacteroidetes	Cytophagia	Cytophagales	Cytophagaceae
	0		Bacteria	Bacteroidetes	Cytophagia	Cytophagales
	6.44164e-05		Bacteria	Bacteroidetes	Cytophagia	Cytophagales
	6.44164e-05		Bacteria	Bacteroidetes	Cytophagia	Cytophagales	Cytophagaceae
	0		Bacteria	Bacteroidetes	Cytophagia	Cytophagales	Cytophagaceae
	0		Bacteria	Bacteroidetes	Cytophagia	Cytophagales	Cytophagaceae
	0		Bacteria	Bacteroidetes	Cytophagia	Cytophagales	Flammeovirgaceae
	0		Bacteria	Bacteroidetes	Cytophagia	Cytophagales	Cytophagaceae
	0		Bacteria	Bacteroidetes	Cytophagia	Cytophagales	Cytophagaceae	Cytophaga
	0		Bacteria	Bacteroidetes	Cytophagia	Cytophagales	Flammeovirgaceae
	0		Bacteria	Bacteroidetes	Cytophagia	Cytophagales
	6.44164e-05		Bacteria	Bacteroidetes	Cytophagia	Cytophagales	Cytophagaceae
	0		Bacteria	Bacteroidetes	Cytophagia
	0		Bacteria	Bacteroidetes	Cytophagia
	0		Bacteria	Bacteroidetes	Cytophagia
	0		Bacteria	Bacteroidetes	Cytophagia
	6.44164e-05		Bacteria	Bacteroidetes	Cytophagia
	0		Bacteria	Bacteroidetes	Cytophagia
	6.44164e-05		Bacteria	Bacteroidetes	Cytophagia
	0		Bacteria	Bacteroidetes	Cytophagia
	0		Bacteria	Bacteroidetes	Cytophagia
	0		Bacteria	Bacteroidetes	Cytophagia
	0		Bacteria	Bacteroidetes	Cytophagia
	0		Bacteria	Bacteroidetes	Cytophagia
	0		Bacteria	Bacteroidetes	Cytophagia
	0.000128833		Bacteria	Bacteroidetes	Flavobacteria	Flavobacteriales	Flavobacteriaceae
	0.000128833		Bacteria	Bacteroidetes	Flavobacteria	Flavobacteriales	Flavobacteriaceae
	0.000644164		Bacteria	Bacteroidetes	Flavobacteria	Flavobacteriales
	0		Bacteria	Bacteroidetes	Flavobacteria	Flavobacteriales
	0.000579747		Bacteria	Bacteroidetes	Flavobacteria	Flavobacteriales	Flavobacteriaceae
	0		Bacteria	Bacteroidetes	Flavobacteria	Flavobacteriales
	0.00231899		Bacteria	Bacteroidetes	Flavobacteria	Flavobacteriales	Flavobacteriaceae
	0		Bacteria	Bacteroidetes	Flavobacteria	Flavobacteriales	Flavobacteriaceae
	6.44164e-05		Bacteria	Bacteroidetes	Flavobacteria	Flavobacteriales	Flavobacteriaceae
	0		Bacteria	Bacteroidetes	Flavobacteria	Flavobacteriales	Cryomorphaceae
	0.000128833		Bacteria	Bacteroidetes	Flavobacteria	Flavobacteriales	Flavobacteriaceae
	0		Bacteria	Bacteroidetes	Flavobacteria	Flavobacteriales	Flavobacteriaceae
	0.00103066		Bacteria	Bacteroidetes	Flavobacteria	Flavobacteriales
	0.00586189		Bacteria	Bacteroidetes	Flavobacteria	Flavobacteriales	Flavobacteriaceae
	0		Bacteria	Bacteroidetes	Flavobacteria	Flavobacteriales
	0		Bacteria	Bacteroidetes	Flavobacteria	Flavobacteriales
	6.44164e-05		Bacteria	Bacteroidetes	Flavobacteria	Flavobacteriales	Flavobacteriaceae
	6.44164e-05		Bacteria	Bacteroidetes	Flavobacteria	Flavobacteriales	Flavobacteriaceae
	0		Bacteria	Bacteroidetes	Flavobacteria	Flavobacteriales
	0		Bacteria	Bacteroidetes	Flavobacteria	Flavobacteriales
	0		Bacteria	Bacteroidetes	Flavobacteria	Flavobacteriales
	0		Bacteria	Bacteroidetes	Flavobacteria	Flavobacteriales	Flavobacteriaceae	Psychroflexus
	0		Bacteria	Bacteroidetes	Flavobacteria	Flavobacteriales
	0		Bacteria	Bacteroidetes	Flavobacteria	Flavobacteriales	Flavobacteriaceae
	0		Bacteria	Bacteroidetes	Flavobacteria	Flavobacteriales	Flavobacteriaceae
	0.00199691		Bacteria	Bacteroidetes	Flavobacteria	Flavobacteriales	Flavobacteriaceae	Salegentibacter
	0		Bacteria	Bacteroidetes	Flavobacteria	Flavobacteriales
	0.000193249		Bacteria	Bacteroidetes	Flavobacteria	Flavobacteriales	Flavobacteriaceae
	6.44164e-05		Bacteria	Bacteroidetes	Flavobacteria	Flavobacteriales	Cryomorphaceae
	6.44164e-05		Bacteria	Bacteroidetes	Flavobacteria	Flavobacteriales	Flavobacteriaceae
	0		Bacteria	Bacteroidetes	Flavobacteria	Flavobacteriales	Flavobacteriaceae	Flavobacterium
	0.000128833		Bacteria	Bacteroidetes	Flavobacteria	Flavobacteriales	Cryomorphaceae
	0		Bacteria	Bacteroidetes	Flavobacteria	Flavobacteriales	Flavobacteriaceae
	0		Bacteria	Bacteroidetes	Flavobacteria	Flavobacteriales
	0.000128833		Bacteria	Bacteroidetes	Flavobacteria	Flavobacteriales
	0		Bacteria	Bacteroidetes	Flavobacteria	Flavobacteriales
	0		Bacteria	Bacteroidetes	Flavobacteria	Flavobacteriales	Flavobacteriaceae
	0.000193249		Bacteria	Bacteroidetes	Flavobacteria	Flavobacteriales	Cryomorphaceae
	0.000128833		Bacteria	Bacteroidetes	Flavobacteria	Flavobacteriales	Cryomorphaceae
	6.44164e-05		Bacteria	Bacteroidetes	Flavobacteria	Flavobacteriales	Flavobacteriaceae	Salegentibacter	Salegentibacter salarius
	0.00199691		Bacteria	Bacteroidetes	Flavobacteria	Flavobacteriales	Flavobacteriaceae
	0.00270549		Bacteria	Bacteroidetes	Flavobacteria	Flavobacteriales	Flavobacteriaceae
	0		Bacteria	Bacteroidetes	Flavobacteria	Flavobacteriales
	6.44164e-05		Bacteria	Bacteroidetes	Flavobacteria	Flavobacteriales	Flavobacteriaceae
	0.000257666		Bacteria	Bacteroidetes	Flavobacteria	Flavobacteriales	Flavobacteriaceae	Psychroflexus	Psychroflexus sp
	0.000644164		Bacteria	Bacteroidetes	Flavobacteria	Flavobacteriales
	0		Bacteria	Bacteroidetes	Flavobacteria	Flavobacteriales
	0		Bacteria	Bacteroidetes	Flavobacteria	Flavobacteriales	Cryomorphaceae
	0		Bacteria	Bacteroidetes	Flavobacteria	Flavobacteriales	Flavobacteriaceae
	0		Bacteria	Bacteroidetes	Flavobacteria	Flavobacteriales	Flavobacteriaceae
	0		Bacteria	Bacteroidetes	Flavobacteria	Flavobacteriales	Flavobacteriaceae
	0.000386498		Bacteria	Bacteroidetes	Flavobacteria	Flavobacteriales	Flavobacteriaceae
	0		Bacteria	Bacteroidetes	Flavobacteria	Flavobacteriales	Flavobacteriaceae	Winogradskyella	Winogradskyella sp
	0		Bacteria	Bacteroidetes	Flavobacteria	Flavobacteriales	Flavobacteriaceae
	6.44164e-05		Bacteria	Bacteroidetes	Flavobacteria	Flavobacteriales	Flavobacteriaceae	Flavobacterium
	0		Bacteria	Bacteroidetes	Flavobacteria	Flavobacteriales
	0		Bacteria	Bacteroidetes	Flavobacteria	Flavobacteriales
	0		Bacteria	Bacteroidetes	Flavobacteria	Flavobacteriales	Flavobacteriaceae	Flavobacterium
	0.000193249		Bacteria	Bacteroidetes	Flavobacteria	Flavobacteriales
	0		Bacteria	Bacteroidetes	Flavobacteria	Flavobacteriales	Flavobacteriaceae	Flavobacterium
	0		Bacteria	Bacteroidetes	Flavobacteria	Flavobacteriales	Flavobacteriaceae
	0		Bacteria	Bacteroidetes	Flavobacteria	Flavobacteriales	Cryomorphaceae
	0		Bacteria	Bacteroidetes	Flavobacteria	Flavobacteriales
	0		Bacteria	Bacteroidetes	Flavobacteria	Flavobacteriales
	6.44164e-05		Bacteria	Bacteroidetes	Flavobacteria	Flavobacteriales
	0.000128833		Bacteria	Bacteroidetes	Flavobacteria	Flavobacteriales	Flavobacteriaceae
	0.000772997		Bacteria	Bacteroidetes	Flavobacteria	Flavobacteriales
	0		Bacteria	Bacteroidetes	Flavobacteria	Flavobacteriales	Flavobacteriaceae
	0.000322082		Bacteria	Bacteroidetes	Flavobacteria	Flavobacteriales	Flavobacteriaceae
	0		Bacteria	Bacteroidetes	Flavobacteria	Flavobacteriales
	0		Bacteria	Bacteroidetes	Flavobacteria	Flavobacteriales	Flavobacteriaceae
	6.44164e-05		Bacteria	Bacteroidetes	Flavobacteria	Flavobacteriales	Flavobacteriaceae
	0		Bacteria	Bacteroidetes	Flavobacteria	Flavobacteriales
	6.44164e-05		Bacteria	Bacteroidetes	Flavobacteria	Flavobacteriales	Flavobacteriaceae
	0.000128833		Bacteria	Bacteroidetes	Flavobacteria	Flavobacteriales	Flavobacteriaceae
	0		Bacteria	Bacteroidetes	Flavobacteria	Flavobacteriales
	0		Bacteria	Bacteroidetes	Flavobacteria	Flavobacteriales	Flavobacteriaceae
	0.000257666		Bacteria	Bacteroidetes	Flavobacteria	Flavobacteriales	Flavobacteriaceae
	6.44164e-05		Bacteria	Bacteroidetes	Flavobacteria	Flavobacteriales	Flavobacteriaceae
	0		Bacteria	Bacteroidetes	Flavobacteria	Flavobacteriales	Flavobacteriaceae	Flavobacterium	Flavobacterium sp
	0		Bacteria	Bacteroidetes	Flavobacteria	Flavobacteriales	Cryomorphaceae
	0		Bacteria	Bacteroidetes	Flavobacteria	Flavobacteriales
	0		Bacteria	Bacteroidetes	Flavobacteria	Flavobacteriales	Flavobacteriaceae	Sediminibacter
	6.44164e-05		Bacteria	Bacteroidetes	Flavobacteria	Flavobacteriales	Flavobacteriaceae
	6.44164e-05		Bacteria	Bacteroidetes	Flavobacteria	Flavobacteriales
	0.000128833		Bacteria	Bacteroidetes	Flavobacteria	Flavobacteriales	Flavobacteriaceae
	6.44164e-05		Bacteria	Bacteroidetes	Flavobacteria	Flavobacteriales	Flavobacteriaceae
	0		Bacteria	Bacteroidetes	Flavobacteria	Flavobacteriales	Flavobacteriaceae	Flavobacterium
	0		Bacteria	Bacteroidetes	Flavobacteria	Flavobacteriales
	6.44164e-05		Bacteria	Bacteroidetes	Flavobacteria	Flavobacteriales	Flavobacteriaceae
	0		Bacteria	Bacteroidetes	Flavobacteria	Flavobacteriales	Flavobacteriaceae
	0		Bacteria	Bacteroidetes	Flavobacteria	Flavobacteriales	Flavobacteriaceae
	0		Bacteria	Bacteroidetes	Flavobacteria	Flavobacteriales
	0		Bacteria	Bacteroidetes	Flavobacteria	Flavobacteriales
	0.000128833		Bacteria	Bacteroidetes	Flavobacteria	Flavobacteriales
	0		Bacteria	Bacteroidetes	Flavobacteria	Flavobacteriales
	0		Bacteria	Bacteroidetes	Flavobacteria	Flavobacteriales	Flavobacteriaceae
	0		Bacteria	Bacteroidetes	Flavobacteria	Flavobacteriales	Flavobacteriaceae
	0		Bacteria	Bacteroidetes	Flavobacteria	Flavobacteriales	Flavobacteriaceae	Flavobacterium
	0		Bacteria	Bacteroidetes	Flavobacteria	Flavobacteriales	Flavobacteriaceae
	0		Bacteria	Bacteroidetes	Flavobacteria	Flavobacteriales
	0		Bacteria	Bacteroidetes	Flavobacteria	Flavobacteriales
	0		Bacteria	Bacteroidetes	Flavobacteria	Flavobacteriales
	0		Bacteria	Bacteroidetes	Flavobacteria	Flavobacteriales
	0.000193249		Bacteria	Bacteroidetes	Flavobacteria	Flavobacteriales
	0		Bacteria	Bacteroidetes	Flavobacteria	Flavobacteriales	Flavobacteriaceae
	6.44164e-05		Bacteria	Bacteroidetes	Flavobacteria	Flavobacteriales
	6.44164e-05		Bacteria	Bacteroidetes	Flavobacteria	Flavobacteriales
	0		Bacteria	Bacteroidetes	Flavobacteria	Flavobacteriales	Flavobacteriaceae
	0.00212574		Bacteria	Bacteroidetes	Flavobacteria	Flavobacteriales	Flavobacteriaceae
	0		Bacteria	Bacteroidetes	Flavobacteria	Flavobacteriales	Flavobacteriaceae
	6.44164e-05		Bacteria	Bacteroidetes	Flavobacteria	Flavobacteriales	Flavobacteriaceae
	0		Bacteria	Bacteroidetes	Flavobacteria	Flavobacteriales	Flavobacteriaceae
	0		Bacteria	Bacteroidetes	Flavobacteria	Flavobacteriales	Flavobacteriaceae
	0		Bacteria	Bacteroidetes	Flavobacteria	Flavobacteriales	Flavobacteriaceae
	0.000128833		Bacteria	Bacteroidetes	Flavobacteria	Flavobacteriales	Flavobacteriaceae
	0		Bacteria	Bacteroidetes	Flavobacteria	Flavobacteriales	Flavobacteriaceae
	0		Bacteria	Bacteroidetes	Flavobacteria	Flavobacteriales
	0		Bacteria	Bacteroidetes	Flavobacteria	Flavobacteriales
	6.44164e-05		Bacteria	Bacteroidetes	Flavobacteria	Flavobacteriales
	0		Bacteria	Bacteroidetes	Flavobacteria	Flavobacteriales	Flavobacteriaceae
	0		Bacteria	Bacteroidetes	Flavobacteria	Flavobacteriales
	0		Bacteria	Bacteroidetes	Flavobacteria	Flavobacteriales
	0		Bacteria	Bacteroidetes	Flavobacteria	Flavobacteriales
	0		Bacteria	Bacteroidetes	Flavobacteria	Flavobacteriales
	6.44164e-05		Bacteria	Bacteroidetes	Flavobacteria	Flavobacteriales
	0		Bacteria	Bacteroidetes	Flavobacteria	Flavobacteriales
	0		Bacteria	Bacteroidetes	Flavobacteria	Flavobacteriales	Flavobacteriaceae
	0.000128833		Bacteria	Bacteroidetes	Flavobacteria	Flavobacteriales	Flavobacteriaceae
	0		Bacteria	Bacteroidetes	Flavobacteria	Flavobacteriales
	0		Bacteria	Bacteroidetes	Flavobacteria	Flavobacteriales
	0.000644164		Bacteria	Bacteroidetes	Flavobacteria	Flavobacteriales
	0.000128833		Bacteria	Bacteroidetes	Flavobacteria	Flavobacteriales
	0		Bacteria	Bacteroidetes	Flavobacteria	Flavobacteriales	Flavobacteriaceae
	0		Bacteria	Bacteroidetes	Flavobacteria	Flavobacteriales	Flavobacteriaceae
	0		Bacteria	Bacteroidetes	Flavobacteria	Flavobacteriales
	0		Bacteria	Bacteroidetes	Flavobacteria	Flavobacteriales	Cryomorphaceae
	0		Bacteria	Bacteroidetes	Flavobacteria	Flavobacteriales
	0		Bacteria	Bacteroidetes	Flavobacteria	Flavobacteriales	Flavobacteriaceae
	0		Bacteria	Bacteroidetes	Flavobacteria	Flavobacteriales	Flavobacteriaceae
	0		Bacteria	Bacteroidetes	Flavobacteria	Flavobacteriales	Flavobacteriaceae	Psychroflexus
	6.44164e-05		Bacteria	Bacteroidetes	Flavobacteria	Flavobacteriales	Flavobacteriaceae
	0		Bacteria	Bacteroidetes	Flavobacteria	Flavobacteriales	Flavobacteriaceae
	0.000128833		Bacteria	Bacteroidetes	Flavobacteria	Flavobacteriales
	0		Bacteria	Bacteroidetes	Flavobacteria	Flavobacteriales	Flavobacteriaceae	Flavobacterium
	0.000128833		Bacteria	Bacteroidetes	Flavobacteria	Flavobacteriales
	0.000128833		Bacteria	Bacteroidetes	Flavobacteria	Flavobacteriales	Flavobacteriaceae
	0		Bacteria	Bacteroidetes	Flavobacteria	Flavobacteriales
	0		Bacteria	Bacteroidetes	Flavobacteria	Flavobacteriales	Flavobacteriaceae	Flavobacterium
	6.44164e-05		Bacteria	Bacteroidetes	Flavobacteria	Flavobacteriales	Flavobacteriaceae
	0		Bacteria	Bacteroidetes	Flavobacteria	Flavobacteriales	Flavobacteriaceae
	0		Bacteria	Bacteroidetes	Flavobacteria	Flavobacteriales
	0.000128833		Bacteria	Bacteroidetes	Flavobacteria	Flavobacteriales	Flavobacteriaceae
	0		Bacteria	Bacteroidetes	Flavobacteria	Flavobacteriales
	0		Bacteria	Bacteroidetes	Flavobacteria	Flavobacteriales	Cryomorphaceae
	6.44164e-05		Bacteria	Bacteroidetes	Flavobacteria	Flavobacteriales	Cryomorphaceae
	0		Bacteria	Bacteroidetes	Flavobacteria	Flavobacteriales	Flavobacteriaceae	Flavobacterium
	0.000128833		Bacteria	Bacteroidetes	Flavobacteria	Flavobacteriales	Cryomorphaceae	Lishizhenia	Lishizhenia caseinilytica
	0		Bacteria	Bacteroidetes	Flavobacteria	Flavobacteriales
	0		Bacteria	Bacteroidetes	Flavobacteria	Flavobacteriales
	0		Bacteria	Bacteroidetes	Flavobacteria	Flavobacteriales
	0		Bacteria	Bacteroidetes	Flavobacteria	Flavobacteriales	Cryomorphaceae
	6.44164e-05		Bacteria	Bacteroidetes	Flavobacteria	Flavobacteriales
	0.000128833		Bacteria	Bacteroidetes	Flavobacteria	Flavobacteriales	Flavobacteriaceae
	0		Bacteria	Bacteroidetes	Flavobacteria	Flavobacteriales
	0		Bacteria	Bacteroidetes	Flavobacteria	Flavobacteriales	Cryomorphaceae
	0		Bacteria	Bacteroidetes	Flavobacteria	Flavobacteriales	Flavobacteriaceae
	0.000322082		Bacteria	Bacteroidetes	Flavobacteria	Flavobacteriales
	6.44164e-05		Bacteria	Bacteroidetes	Flavobacteria	Flavobacteriales	Flavobacteriaceae
	0.000322082		Bacteria	Bacteroidetes	Flavobacteria	Flavobacteriales	Flavobacteriaceae
	6.44164e-05		Bacteria	Bacteroidetes	Flavobacteria	Flavobacteriales	Flavobacteriaceae
	0		Bacteria	Bacteroidetes	Flavobacteria	Flavobacteriales
	0		Bacteria	Bacteroidetes	Flavobacteria	Flavobacteriales
	0		Bacteria	Bacteroidetes	Flavobacteria	Flavobacteriales
	0		Bacteria	Bacteroidetes	Flavobacteria	Flavobacteriales
	6.44164e-05		Bacteria	Bacteroidetes	Flavobacteria	Flavobacteriales	Flavobacteriaceae
	6.44164e-05		Bacteria	Bacteroidetes	Flavobacteria	Flavobacteriales	Flavobacteriaceae	Flavobacterium
	0.000128833		Bacteria	Bacteroidetes	Flavobacteria	Flavobacteriales
	0		Bacteria	Bacteroidetes	Flavobacteria	Flavobacteriales	Flavobacteriaceae
	0		Bacteria	Bacteroidetes	Flavobacteria	Flavobacteriales
	0		Bacteria	Bacteroidetes	Flavobacteria	Flavobacteriales	Flavobacteriaceae
	0		Bacteria	Bacteroidetes	Flavobacteria	Flavobacteriales
	0		Bacteria	Bacteroidetes	Flavobacteria	Flavobacteriales	Flavobacteriaceae
	0		Bacteria	Bacteroidetes	Flavobacteria	Flavobacteriales	Flavobacteriaceae	Flavobacterium
	0		Bacteria	Bacteroidetes	Flavobacteria	Flavobacteriales
	6.44164e-05		Bacteria	Bacteroidetes	Flavobacteria	Flavobacteriales	Flavobacteriaceae
	0		Bacteria	Bacteroidetes	Flavobacteria	Flavobacteriales
	0		Bacteria	Bacteroidetes	Flavobacteria	Flavobacteriales	Flavobacteriaceae
	0		Bacteria	Bacteroidetes	Flavobacteria	Flavobacteriales
	0		Bacteria	Bacteroidetes	Flavobacteria	Flavobacteriales	Flavobacteriaceae
	6.44164e-05		Bacteria	Bacteroidetes	Flavobacteria	Flavobacteriales	Cryomorphaceae
	6.44164e-05		Bacteria	Bacteroidetes	Flavobacteria	Flavobacteriales
	0.000128833		Bacteria	Bacteroidetes	Flavobacteria	Flavobacteriales
	0		Bacteria	Bacteroidetes	Flavobacteria	Flavobacteriales
	0		Bacteria	Bacteroidetes	Flavobacteria	Flavobacteriales	Cryomorphaceae
	0.000322082		Bacteria	Bacteroidetes	Flavobacteria	Flavobacteriales
	0		Bacteria	Bacteroidetes	Flavobacteria	Flavobacteriales	Flavobacteriaceae
	0		Bacteria	Bacteroidetes	Flavobacteria	Flavobacteriales	Flavobacteriaceae
	0		Bacteria	Bacteroidetes	Flavobacteria	Flavobacteriales	Flavobacteriaceae
	0		Bacteria	Bacteroidetes	Flavobacteria	Flavobacteriales
	6.44164e-05		Bacteria	Bacteroidetes	Flavobacteria	Flavobacteriales
	0		Bacteria	Bacteroidetes	Flavobacteria	Flavobacteriales	Flavobacteriaceae
	0		Bacteria	Bacteroidetes	Flavobacteria	Flavobacteriales
	0		Bacteria	Bacteroidetes	Flavobacteria	Flavobacteriales	Flavobacteriaceae	Flavobacterium
	0		Bacteria	Bacteroidetes	Flavobacteria	Flavobacteriales	Flavobacteriaceae
	0		Bacteria	Bacteroidetes	Flavobacteria	Flavobacteriales	Flavobacteriaceae
	6.44164e-05		Bacteria	Bacteroidetes	Flavobacteria	Flavobacteriales
	0		Bacteria	Bacteroidetes	Flavobacteria	Flavobacteriales	Flavobacteriaceae
	0		Bacteria	Bacteroidetes	Flavobacteria	Flavobacteriales	Flavobacteriaceae
	6.44164e-05		Bacteria	Bacteroidetes	Flavobacteria	Flavobacteriales	Flavobacteriaceae	Flavobacterium
	0		Bacteria	Bacteroidetes	Flavobacteria	Flavobacteriales	Flavobacteriaceae
	6.44164e-05		Bacteria	Bacteroidetes	Flavobacteria	Flavobacteriales
	0		Bacteria	Bacteroidetes	Flavobacteria	Flavobacteriales
	0		Bacteria	Bacteroidetes	Flavobacteria	Flavobacteriales	Flavobacteriaceae
	0		Bacteria	Bacteroidetes	Flavobacteria	Flavobacteriales	Flavobacteriaceae	Winogradskyella
	0		Bacteria	Bacteroidetes	Flavobacteria	Flavobacteriales
	0		Bacteria	Bacteroidetes	Flavobacteria	Flavobacteriales
	6.44164e-05		Bacteria	Bacteroidetes	Flavobacteria	Flavobacteriales	Flavobacteriaceae
	0		Bacteria	Bacteroidetes	Flavobacteria	Flavobacteriales	Flavobacteriaceae
	6.44164e-05		Bacteria	Bacteroidetes	Flavobacteria	Flavobacteriales	Flavobacteriaceae
	0		Bacteria	Bacteroidetes	Flavobacteria	Flavobacteriales
	6.44164e-05		Bacteria	Bacteroidetes	Flavobacteria	Flavobacteriales	Flavobacteriaceae
	6.44164e-05		Bacteria	Bacteroidetes	Flavobacteria	Flavobacteriales	Flavobacteriaceae
	6.44164e-05		Bacteria	Bacteroidetes	Flavobacteria	Flavobacteriales
	0		Bacteria	Bacteroidetes	Flavobacteria	Flavobacteriales	Flavobacteriaceae	Flavobacterium	Flavobacterium sp
	0		Bacteria	Bacteroidetes	Flavobacteria	Flavobacteriales
	0		Bacteria	Bacteroidetes	Flavobacteria	Flavobacteriales
	6.44164e-05		Bacteria	Bacteroidetes	Flavobacteria	Flavobacteriales
	0		Bacteria	Bacteroidetes	Flavobacteria	Flavobacteriales	Flavobacteriaceae
	0		Bacteria	Bacteroidetes	Flavobacteria	Flavobacteriales
	6.44164e-05		Bacteria	Bacteroidetes	Flavobacteria	Flavobacteriales
	0		Bacteria	Bacteroidetes	Flavobacteria	Flavobacteriales
	0.000257666		Bacteria	Bacteroidetes	Flavobacteria	Flavobacteriales	Cryomorphaceae
	6.44164e-05		Bacteria	Bacteroidetes	Flavobacteria	Flavobacteriales
	6.44164e-05		Bacteria	Bacteroidetes	Flavobacteria	Flavobacteriales
	0		Bacteria	Bacteroidetes	Flavobacteria	Flavobacteriales	Flavobacteriaceae
	0.000257666		Bacteria	Bacteroidetes	Flavobacteria	Flavobacteriales	Flavobacteriaceae
	0.000193249		Bacteria	Bacteroidetes	Flavobacteria	Flavobacteriales	Flavobacteriaceae	Salegentibacter	Salegentibacter mishustinae
	0		Bacteria	Bacteroidetes	Flavobacteria	Flavobacteriales	Cryomorphaceae
	0		Bacteria	Bacteroidetes	Flavobacteria	Flavobacteriales
	0		Bacteria	Bacteroidetes	Flavobacteria	Flavobacteriales	Flavobacteriaceae
	0		Bacteria	Bacteroidetes	Flavobacteria	Flavobacteriales
	0		Bacteria	Bacteroidetes	Flavobacteria	Flavobacteriales	Flavobacteriaceae
	6.44164e-05		Bacteria	Bacteroidetes	Flavobacteria	Flavobacteriales	Flavobacteriaceae
	0		Bacteria	Bacteroidetes	Flavobacteria	Flavobacteriales
	0		Bacteria	Bacteroidetes	Flavobacteria	Flavobacteriales
	0		Bacteria	Bacteroidetes	Flavobacteria	Flavobacteriales	Flavobacteriaceae	Flavobacterium	Flavobacterium sp
	6.44164e-05		Bacteria	Bacteroidetes	Flavobacteria	Flavobacteriales	Flavobacteriaceae
	0		Bacteria	Bacteroidetes	Flavobacteria	Flavobacteriales	Flavobacteriaceae
	6.44164e-05		Bacteria	Bacteroidetes	Flavobacteria	Flavobacteriales	Flavobacteriaceae
	0		Bacteria	Bacteroidetes	Flavobacteria	Flavobacteriales
	0		Bacteria	Bacteroidetes	Flavobacteria	Flavobacteriales	Flavobacteriaceae
	0		Bacteria	Bacteroidetes	Flavobacteria	Flavobacteriales
	0		Bacteria	Bacteroidetes	Flavobacteria	Flavobacteriales	Flavobacteriaceae
	0		Bacteria	Bacteroidetes	Flavobacteria	Flavobacteriales	Flavobacteriaceae
	0		Bacteria	Bacteroidetes	Flavobacteria	Flavobacteriales	Flavobacteriaceae
	0		Bacteria	Bacteroidetes	Flavobacteria	Flavobacteriales	Flavobacteriaceae
	0		Bacteria	Bacteroidetes	Flavobacteria	Flavobacteriales	Cryomorphaceae
	6.44164e-05		Bacteria	Bacteroidetes	Flavobacteria	Flavobacteriales	Flavobacteriaceae	Salinimicrobium
	0		Bacteria	Bacteroidetes	Flavobacteria
	0.000128833		Bacteria	Bacteroidetes	Flavobacteria
	0		Bacteria	Bacteroidetes	Flavobacteria
	0		Bacteria	Bacteroidetes	Flavobacteria
	6.44164e-05		Bacteria	Bacteroidetes	Sphingobacteria	Sphingobacteriales
	0.00238341		Bacteria	Bacteroidetes	Sphingobacteria	Sphingobacteriales	Rhodothermaceae
	0.000322082		Bacteria	Bacteroidetes	Sphingobacteria	Sphingobacteriales	Saprospiraceae
	0.000322082		Bacteria	Bacteroidetes	Sphingobacteria	Sphingobacteriales	Saprospiraceae
	0		Bacteria	Bacteroidetes	Sphingobacteria	Sphingobacteriales
	0		Bacteria	Bacteroidetes	Sphingobacteria	Sphingobacteriales
	0		Bacteria	Bacteroidetes	Sphingobacteria	Sphingobacteriales
	0		Bacteria	Bacteroidetes	Sphingobacteria	Sphingobacteriales	Chitinophagaceae	Chitinophaga
	0.00173924		Bacteria	Bacteroidetes	Sphingobacteria	Sphingobacteriales	Rhodothermaceae
	0.000128833		Bacteria	Bacteroidetes	Sphingobacteria	Sphingobacteriales	Rhodothermaceae
	6.44164e-05		Bacteria	Bacteroidetes	Sphingobacteria	Sphingobacteriales
	6.44164e-05		Bacteria	Bacteroidetes	Sphingobacteria	Sphingobacteriales	Rhodothermaceae
	0		Bacteria	Bacteroidetes	Sphingobacteria	Sphingobacteriales
	0.000128833		Bacteria	Bacteroidetes	Sphingobacteria	Sphingobacteriales	Saprospiraceae
	0		Bacteria	Bacteroidetes	Sphingobacteria	Sphingobacteriales	Saprospiraceae
	0		Bacteria	Bacteroidetes	Sphingobacteria	Sphingobacteriales
	0.00135274		Bacteria	Bacteroidetes	Sphingobacteria	Sphingobacteriales	Sphingobacteriaceae
	6.44164e-05		Bacteria	Bacteroidetes	Sphingobacteria	Sphingobacteriales
	0		Bacteria	Bacteroidetes	Sphingobacteria	Sphingobacteriales	Rhodothermaceae
	0		Bacteria	Bacteroidetes	Sphingobacteria	Sphingobacteriales
	0		Bacteria	Bacteroidetes	Sphingobacteria	Sphingobacteriales
	0.000128833		Bacteria	Bacteroidetes	Sphingobacteria	Sphingobacteriales
	6.44164e-05		Bacteria	Bacteroidetes	Sphingobacteria	Sphingobacteriales
	0		Bacteria	Bacteroidetes	Sphingobacteria	Sphingobacteriales
	0.000128833		Bacteria	Bacteroidetes	Sphingobacteria	Sphingobacteriales
	0		Bacteria	Bacteroidetes	Sphingobacteria	Sphingobacteriales
	0		Bacteria	Bacteroidetes	Sphingobacteria	Sphingobacteriales
	6.44164e-05		Bacteria	Bacteroidetes	Sphingobacteria	Sphingobacteriales	Saprospiraceae
	0		Bacteria	Bacteroidetes	Sphingobacteria	Sphingobacteriales
	0		Bacteria	Bacteroidetes	Sphingobacteria	Sphingobacteriales
	0		Bacteria	Bacteroidetes	Sphingobacteria	Sphingobacteriales
	0		Bacteria	Bacteroidetes	Sphingobacteria	Sphingobacteriales	Saprospiraceae
	6.44164e-05		Bacteria	Bacteroidetes	Sphingobacteria	Sphingobacteriales
	0		Bacteria	Bacteroidetes	Sphingobacteria	Sphingobacteriales
	6.44164e-05		Bacteria	Bacteroidetes	Sphingobacteria	Sphingobacteriales
	0		Bacteria	Bacteroidetes	Sphingobacteria	Sphingobacteriales
	0		Bacteria	Bacteroidetes	Sphingobacteria	Sphingobacteriales	Saprospiraceae
	0		Bacteria	Bacteroidetes	Sphingobacteria	Sphingobacteriales
	0.000128833		Bacteria	Bacteroidetes	Sphingobacteria	Sphingobacteriales
	0.000128833		Bacteria	Bacteroidetes	Sphingobacteria	Sphingobacteriales	Rhodothermaceae
	0.000515331		Bacteria	Bacteroidetes	Sphingobacteria	Sphingobacteriales	Rhodothermaceae	Salisaeta
	0.00122391		Bacteria	Bacteroidetes	Sphingobacteria	Sphingobacteriales	Rhodothermaceae
	0		Bacteria	Bacteroidetes	Sphingobacteria	Sphingobacteriales
	6.44164e-05		Bacteria	Bacteroidetes	Sphingobacteria	Sphingobacteriales	Saprospiraceae
	0		Bacteria	Bacteroidetes	Sphingobacteria	Sphingobacteriales	Rhodothermaceae
	0		Bacteria	Bacteroidetes	Sphingobacteria	Sphingobacteriales	Rhodothermaceae
	0		Bacteria	Bacteroidetes	Sphingobacteria	Sphingobacteriales	Saprospiraceae
	0		Bacteria	Bacteroidetes	Sphingobacteria	Sphingobacteriales
	0		Bacteria	Bacteroidetes	Sphingobacteria	Sphingobacteriales
	0		Bacteria	Bacteroidetes	Sphingobacteria	Sphingobacteriales
	6.44164e-05		Bacteria	Bacteroidetes	Sphingobacteria	Sphingobacteriales
	0		Bacteria	Bacteroidetes	Sphingobacteria	Sphingobacteriales
	0		Bacteria	Bacteroidetes	Sphingobacteria	Sphingobacteriales
	6.44164e-05		Bacteria	Bacteroidetes	Sphingobacteria	Sphingobacteriales
	0.000128833		Bacteria	Bacteroidetes	Sphingobacteria	Sphingobacteriales
	0		Bacteria	Bacteroidetes	Sphingobacteria	Sphingobacteriales
	0		Bacteria	Bacteroidetes	Sphingobacteria	Sphingobacteriales
	0		Bacteria	Bacteroidetes	Sphingobacteria	Sphingobacteriales
	0		Bacteria	Bacteroidetes	Sphingobacteria	Sphingobacteriales	Saprospiraceae
	0		Bacteria	Bacteroidetes	Sphingobacteria	Sphingobacteriales	Saprospiraceae
	0		Bacteria	Bacteroidetes	Sphingobacteria	Sphingobacteriales	Saprospiraceae
	6.44164e-05		Bacteria	Bacteroidetes	Sphingobacteria	Sphingobacteriales	Rhodothermaceae
	0.000193249		Bacteria	Bacteroidetes	Sphingobacteria	Sphingobacteriales
	0		Bacteria	Bacteroidetes	Sphingobacteria	Sphingobacteriales
	0		Bacteria	Bacteroidetes	Sphingobacteria	Sphingobacteriales	Rhodothermaceae
	6.44164e-05		Bacteria	Bacteroidetes	Sphingobacteria	Sphingobacteriales
	0.000128833		Bacteria	Bacteroidetes	Sphingobacteria	Sphingobacteriales	Rhodothermaceae
	0.000128833		Bacteria	Bacteroidetes	Sphingobacteria	Sphingobacteriales
	0		Bacteria	Bacteroidetes	Sphingobacteria	Sphingobacteriales
	0.000193249		Bacteria	Bacteroidetes	Sphingobacteria	Sphingobacteriales	Rhodothermaceae
	0		Bacteria	Bacteroidetes	Sphingobacteria	Sphingobacteriales
	6.44164e-05		Bacteria	Bacteroidetes	Sphingobacteria	Sphingobacteriales	Saprospiraceae
	6.44164e-05		Bacteria	Bacteroidetes	Sphingobacteria	Sphingobacteriales
	0		Bacteria	Bacteroidetes	Sphingobacteria	Sphingobacteriales
	0		Bacteria	Bacteroidetes	Sphingobacteria	Sphingobacteriales	Saprospiraceae
	0		Bacteria	Bacteroidetes	Sphingobacteria	Sphingobacteriales
	0.000128833		Bacteria	Bacteroidetes	Sphingobacteria	Sphingobacteriales
	0		Bacteria	Bacteroidetes	Sphingobacteria	Sphingobacteriales	Saprospiraceae
	0.000128833		Bacteria	Bacteroidetes	Sphingobacteria	Sphingobacteriales	Rhodothermaceae
	0		Bacteria	Bacteroidetes	Sphingobacteria	Sphingobacteriales	Rhodothermaceae
	0.000128833		Bacteria	Bacteroidetes	Sphingobacteria	Sphingobacteriales
	6.44164e-05		Bacteria	Bacteroidetes	Sphingobacteria	Sphingobacteriales	Rhodothermaceae
	0.000128833		Bacteria	Bacteroidetes	Sphingobacteria	Sphingobacteriales
	0		Bacteria	Bacteroidetes	Sphingobacteria	Sphingobacteriales
	0		Bacteria	Bacteroidetes	Sphingobacteria	Sphingobacteriales	Sphingobacteriaceae
	0		Bacteria	Bacteroidetes	Sphingobacteria	Sphingobacteriales
	0		Bacteria	Bacteroidetes	Sphingobacteria	Sphingobacteriales
	6.44164e-05		Bacteria	Bacteroidetes	Sphingobacteria	Sphingobacteriales	Sphingobacteriaceae
	0.000193249		Bacteria	Bacteroidetes	Sphingobacteria	Sphingobacteriales
	0.000128833		Bacteria	Bacteroidetes	Sphingobacteria	Sphingobacteriales	Rhodothermaceae
	6.44164e-05		Bacteria	Bacteroidetes	Sphingobacteria	Sphingobacteriales	Rhodothermaceae
	0.000322082		Bacteria	Bacteroidetes	Sphingobacteria	Sphingobacteriales	Saprospiraceae
	0.000128833		Bacteria	Bacteroidetes	Sphingobacteria	Sphingobacteriales
	0		Bacteria	Bacteroidetes	Sphingobacteria	Sphingobacteriales
	0		Bacteria	Bacteroidetes	Sphingobacteria	Sphingobacteriales
	6.44164e-05		Bacteria	Bacteroidetes	Sphingobacteria	Sphingobacteriales
	0		Bacteria	Bacteroidetes	Sphingobacteria	Sphingobacteriales	Rhodothermaceae
	0		Bacteria	Bacteroidetes	Sphingobacteria	Sphingobacteriales	Saprospiraceae
	0		Bacteria	Bacteroidetes	Sphingobacteria	Sphingobacteriales
	6.44164e-05		Bacteria	Bacteroidetes	Sphingobacteria	Sphingobacteriales	Sphingobacteriaceae
	0		Bacteria	Bacteroidetes	Sphingobacteria	Sphingobacteriales
	6.44164e-05		Bacteria	Bacteroidetes	Sphingobacteria	Sphingobacteriales	Sphingobacteriaceae
	6.44164e-05		Bacteria	Bacteroidetes	Sphingobacteria	Sphingobacteriales	Saprospiraceae
	0		Bacteria	Bacteroidetes	Sphingobacteria	Sphingobacteriales
	0		Bacteria	Bacteroidetes	Sphingobacteria	Sphingobacteriales	Saprospiraceae
	0		Bacteria	Bacteroidetes	Sphingobacteria	Sphingobacteriales
	0		Bacteria	Bacteroidetes	Sphingobacteria	Sphingobacteriales	Saprospiraceae
	0		Bacteria	Bacteroidetes	Sphingobacteria	Sphingobacteriales
	0		Bacteria	Bacteroidetes	Sphingobacteria	Sphingobacteriales
	0		Bacteria	Bacteroidetes	Sphingobacteria	Sphingobacteriales
	0		Bacteria	Bacteroidetes	Sphingobacteria	Sphingobacteriales
	0		Bacteria	Bacteroidetes	Sphingobacteria	Sphingobacteriales	Rhodothermaceae
	0.000193249		Bacteria	Bacteroidetes	Sphingobacteria	Sphingobacteriales	Saprospiraceae
	0.000128833		Bacteria	Bacteroidetes	Sphingobacteria	Sphingobacteriales	Rhodothermaceae
	0		Bacteria	Bacteroidetes	Sphingobacteria	Sphingobacteriales
	0		Bacteria	Bacteroidetes	Sphingobacteria	Sphingobacteriales
	0		Bacteria	Bacteroidetes	Sphingobacteria	Sphingobacteriales
	0.000128833		Bacteria	Bacteroidetes	Sphingobacteria	Sphingobacteriales
	0		Bacteria	Bacteroidetes	Sphingobacteria	Sphingobacteriales
	0.000257666		Bacteria	Bacteroidetes	Sphingobacteria	Sphingobacteriales	Sphingobacteriaceae
	0.000193249		Bacteria	Bacteroidetes	Sphingobacteria	Sphingobacteriales	Saprospiraceae
	0		Bacteria	Bacteroidetes	Sphingobacteria	Sphingobacteriales	Sphingobacteriaceae
	6.44164e-05		Bacteria	Bacteroidetes	Sphingobacteria	Sphingobacteriales
	6.44164e-05		Bacteria	Bacteroidetes	Sphingobacteria	Sphingobacteriales
	6.44164e-05		Bacteria	Bacteroidetes	Sphingobacteria	Sphingobacteriales
	0		Bacteria	Bacteroidetes	Sphingobacteria	Sphingobacteriales
	0		Bacteria	Bacteroidetes	Sphingobacteria	Sphingobacteriales	Saprospiraceae
	0		Bacteria	Bacteroidetes	Sphingobacteria	Sphingobacteriales	Chitinophagaceae
	0		Bacteria	Bacteroidetes	Sphingobacteria	Sphingobacteriales
	0		Bacteria	Bacteroidetes	Sphingobacteria	Sphingobacteriales
	0		Bacteria	Bacteroidetes	Sphingobacteria	Sphingobacteriales
	0.000128833		Bacteria	Bacteroidetes	Sphingobacteria	Sphingobacteriales	Chitinophagaceae	Gracilimonas
	0		Bacteria	Bacteroidetes	Sphingobacteria	Sphingobacteriales	Sphingobacteriaceae
	0		Bacteria	Bacteroidetes	Sphingobacteria	Sphingobacteriales	Sphingobacteriaceae
	0.000128833		Bacteria	Bacteroidetes	Sphingobacteria	Sphingobacteriales
	0		Bacteria	Bacteroidetes	Sphingobacteria	Sphingobacteriales	Saprospiraceae	Lewinella
	0		Bacteria	Bacteroidetes	Sphingobacteria	Sphingobacteriales
	0		Bacteria	Bacteroidetes	Sphingobacteria	Sphingobacteriales
	0		Bacteria	Bacteroidetes	Sphingobacteria	Sphingobacteriales
	6.44164e-05		Bacteria	Bacteroidetes	Sphingobacteria	Sphingobacteriales
	0		Bacteria	Bacteroidetes	Sphingobacteria	Sphingobacteriales
	0		Bacteria	Bacteroidetes	Sphingobacteria	Sphingobacteriales
	6.44164e-05		Bacteria	Bacteroidetes	Sphingobacteria	Sphingobacteriales	Rhodothermaceae
	6.44164e-05		Bacteria	Bacteroidetes	Sphingobacteria	Sphingobacteriales	Sphingobacteriaceae
	6.44164e-05		Bacteria	Bacteroidetes	Sphingobacteria	Sphingobacteriales	Saprospiraceae
	0		Bacteria	Bacteroidetes	Sphingobacteria	Sphingobacteriales
	0		Bacteria	Bacteroidetes	Sphingobacteria	Sphingobacteriales
	0		Bacteria	Bacteroidetes	Sphingobacteria	Sphingobacteriales
	6.44164e-05		Bacteria	Bacteroidetes	Sphingobacteria	Sphingobacteriales
	0.000128833		Bacteria	Bacteroidetes	Sphingobacteria	Sphingobacteriales	Rhodothermaceae
	6.44164e-05		Bacteria	Bacteroidetes	Sphingobacteria	Sphingobacteriales
	0		Bacteria	Bacteroidetes	Sphingobacteria	Sphingobacteriales
	0		Bacteria	Bacteroidetes	Sphingobacteria	Sphingobacteriales
	0		Bacteria	Bacteroidetes	Sphingobacteria	Sphingobacteriales	Saprospiraceae
	0		Bacteria	Bacteroidetes	Sphingobacteria	Sphingobacteriales
	0		Bacteria	Bacteroidetes	Sphingobacteria	Sphingobacteriales	Saprospiraceae
	0		Bacteria	Bacteroidetes	Sphingobacteria	Sphingobacteriales
	0		Bacteria	Bacteroidetes	Sphingobacteria	Sphingobacteriales
	0		Bacteria	Bacteroidetes	Sphingobacteria	Sphingobacteriales
	0		Bacteria	Bacteroidetes	Sphingobacteria	Sphingobacteriales
	0		Bacteria	Bacteroidetes	Sphingobacteria	Sphingobacteriales	Rhodothermaceae
	0		Bacteria	Bacteroidetes	Sphingobacteria	Sphingobacteriales	Saprospiraceae
	0.000515331		Bacteria	Bacteroidetes	Sphingobacteria	Sphingobacteriales
	6.44164e-05		Bacteria	Bacteroidetes	Sphingobacteria	Sphingobacteriales	Rhodothermaceae	Salisaeta
	0		Bacteria	Bacteroidetes	Sphingobacteria	Sphingobacteriales
	6.44164e-05		Bacteria	Bacteroidetes	Sphingobacteria	Sphingobacteriales	Sphingobacteriaceae
	6.44164e-05		Bacteria	Bacteroidetes	Sphingobacteria	Sphingobacteriales
	6.44164e-05		Bacteria	Bacteroidetes	Sphingobacteria	Sphingobacteriales	Saprospiraceae
	0		Bacteria	Bacteroidetes	Sphingobacteria	Sphingobacteriales
	6.44164e-05		Bacteria	Bacteroidetes	Sphingobacteria	Sphingobacteriales	Saprospiraceae
	6.44164e-05		Bacteria	Bacteroidetes	Sphingobacteria	Sphingobacteriales
	0.000450915		Bacteria	Bacteroidetes	Sphingobacteria	Sphingobacteriales	Saprospiraceae
	0		Bacteria	Bacteroidetes	Sphingobacteria	Sphingobacteriales
	6.44164e-05		Bacteria	Bacteroidetes	Sphingobacteria	Sphingobacteriales
	0		Bacteria	Bacteroidetes	Sphingobacteria	Sphingobacteriales	Saprospiraceae
	0.000193249		Bacteria	Bacteroidetes	Sphingobacteria	Sphingobacteriales	Rhodothermaceae
	0		Bacteria	Bacteroidetes	Sphingobacteria	Sphingobacteriales
	0.000128833		Bacteria	Bacteroidetes	Sphingobacteria	Sphingobacteriales	Saprospiraceae
	0		Bacteria	Bacteroidetes	Sphingobacteria	Sphingobacteriales	Rhodothermaceae
	6.44164e-05		Bacteria	Bacteroidetes	Sphingobacteria	Sphingobacteriales
	0.000322082		Bacteria	Bacteroidetes	Sphingobacteria	Sphingobacteriales
	0		Bacteria	Bacteroidetes	Sphingobacteria	Sphingobacteriales
	0		Bacteria	Bacteroidetes	Sphingobacteria	Sphingobacteriales	Saprospiraceae
	0		Bacteria	Bacteroidetes	Sphingobacteria	Sphingobacteriales
	0		Bacteria	Bacteroidetes	Sphingobacteria	Sphingobacteriales
	6.44164e-05		Bacteria	Bacteroidetes	Sphingobacteria	Sphingobacteriales
	0		Bacteria	Bacteroidetes	Sphingobacteria	Sphingobacteriales	Saprospiraceae
	0.000128833		Bacteria	Bacteroidetes	Sphingobacteria	Sphingobacteriales
	0		Bacteria	Bacteroidetes	Sphingobacteria	Sphingobacteriales	Saprospiraceae
	0		Bacteria	Bacteroidetes	Sphingobacteria	Sphingobacteriales
	0		Bacteria	Bacteroidetes	Sphingobacteria	Sphingobacteriales
	0.000128833		Bacteria	Bacteroidetes	Sphingobacteria	Sphingobacteriales
	0.000193249		Bacteria	Bacteroidetes	Sphingobacteria	Sphingobacteriales	Rhodothermaceae	Salisaeta
	0		Bacteria	Bacteroidetes	Sphingobacteria	Sphingobacteriales
	0		Bacteria	Bacteroidetes	Sphingobacteria	Sphingobacteriales	Rhodothermaceae
	6.44164e-05		Bacteria	Bacteroidetes	Sphingobacteria	Sphingobacteriales
	0		Bacteria	Bacteroidetes	Sphingobacteria	Sphingobacteriales	Saprospiraceae
	0		Bacteria	Bacteroidetes	Sphingobacteria	Sphingobacteriales
	0.000257666		Bacteria	Bacteroidetes	Sphingobacteria	Sphingobacteriales	Saprospiraceae
	6.44164e-05		Bacteria	Bacteroidetes	Sphingobacteria	Sphingobacteriales
	0.000128833		Bacteria	Bacteroidetes	Sphingobacteria	Sphingobacteriales
	0		Bacteria	Bacteroidetes	Sphingobacteria	Sphingobacteriales	Saprospiraceae
	0		Bacteria	Bacteroidetes	Sphingobacteria	Sphingobacteriales	Rhodothermaceae
	0		Bacteria	Bacteroidetes	Sphingobacteria	Sphingobacteriales
	0		Bacteria	Bacteroidetes	Sphingobacteria	Sphingobacteriales
	0		Bacteria	Bacteroidetes	Sphingobacteria	Sphingobacteriales
	0		Bacteria	Bacteroidetes	Sphingobacteria	Sphingobacteriales
	0		Bacteria	Bacteroidetes	Sphingobacteria	Sphingobacteriales	Saprospiraceae
	0		Bacteria	Bacteroidetes	Sphingobacteria	Sphingobacteriales	Rhodothermaceae
	0		Bacteria	Bacteroidetes	Sphingobacteria	Sphingobacteriales
	0		Bacteria	Bacteroidetes	Sphingobacteria	Sphingobacteriales
	0		Bacteria	Bacteroidetes	Sphingobacteria	Sphingobacteriales	Saprospiraceae
	0		Bacteria	Bacteroidetes	Sphingobacteria	Sphingobacteriales
	6.44164e-05		Bacteria	Bacteroidetes	Sphingobacteria	Sphingobacteriales	Rhodothermaceae
	6.44164e-05		Bacteria	Bacteroidetes	Sphingobacteria	Sphingobacteriales
	0		Bacteria	Bacteroidetes	Sphingobacteria	Sphingobacteriales	Rhodothermaceae
	6.44164e-05		Bacteria	Bacteroidetes	Sphingobacteria	Sphingobacteriales
	6.44164e-05		Bacteria	Bacteroidetes	Sphingobacteria	Sphingobacteriales
	0.000193249		Bacteria	Bacteroidetes	Sphingobacteria	Sphingobacteriales	Rhodothermaceae
	0.000128833		Bacteria	Bacteroidetes	Sphingobacteria	Sphingobacteriales	Rhodothermaceae
	0		Bacteria	Bacteroidetes	Sphingobacteria	Sphingobacteriales	Saprospiraceae
	6.44164e-05		Bacteria	Bacteroidetes	Sphingobacteria	Sphingobacteriales	Rhodothermaceae
	6.44164e-05		Bacteria	Bacteroidetes	Sphingobacteria	Sphingobacteriales
	0		Bacteria	Bacteroidetes	Sphingobacteria	Sphingobacteriales
	0.000515331		Bacteria	Bacteroidetes	Sphingobacteria	Sphingobacteriales	Rhodothermaceae
	0		Bacteria	Bacteroidetes	Sphingobacteria	Sphingobacteriales
	0		Bacteria	Bacteroidetes	Sphingobacteria	Sphingobacteriales
	0		Bacteria	Bacteroidetes	Sphingobacteria	Sphingobacteriales	Rhodothermaceae
	0		Bacteria	Bacteroidetes	Sphingobacteria	Sphingobacteriales	Rhodothermaceae	Salinibacter	Salinibacter sp
	0		Bacteria	Bacteroidetes	Sphingobacteria	Sphingobacteriales	Saprospiraceae
	0		Bacteria	Bacteroidetes	Sphingobacteria	Sphingobacteriales
	0		Bacteria	Bacteroidetes	Sphingobacteria	Sphingobacteriales
	6.44164e-05		Bacteria	Bacteroidetes	Sphingobacteria	Sphingobacteriales
	0.000128833		Bacteria	Bacteroidetes	Sphingobacteria	Sphingobacteriales
	6.44164e-05		Bacteria	Bacteroidetes	Sphingobacteria	Sphingobacteriales
	0		Bacteria	Bacteroidetes	Sphingobacteria	Sphingobacteriales
	6.44164e-05		Bacteria	Bacteroidetes	Sphingobacteria	Sphingobacteriales	Sphingobacteriaceae
	0		Bacteria	Bacteroidetes	Sphingobacteria	Sphingobacteriales	Saprospiraceae
	0		Bacteria	Bacteroidetes	Sphingobacteria	Sphingobacteriales
	0.000322082		Bacteria	Bacteroidetes	Sphingobacteria	Sphingobacteriales
	0		Bacteria	Bacteroidetes	Sphingobacteria	Sphingobacteriales	Saprospiraceae
	0		Bacteria	Bacteroidetes	Sphingobacteria	Sphingobacteriales
	0		Bacteria	Bacteroidetes	Sphingobacteria	Sphingobacteriales	Rhodothermaceae
	0		Bacteria	Bacteroidetes	Sphingobacteria	Sphingobacteriales
	0.000128833		Bacteria	Bacteroidetes	Sphingobacteria	Sphingobacteriales	Rhodothermaceae	Salinibacter
	0		Bacteria	Bacteroidetes	Sphingobacteria	Sphingobacteriales
	0.000128833		Bacteria	Bacteroidetes	Sphingobacteria	Sphingobacteriales	Rhodothermaceae
	0		Bacteria	Bacteroidetes	Sphingobacteria	Sphingobacteriales
	6.44164e-05		Bacteria	Bacteroidetes	Sphingobacteria	Sphingobacteriales	Saprospiraceae
	0		Bacteria	Bacteroidetes	Sphingobacteria	Sphingobacteriales
	0.000386498		Bacteria	Bacteroidetes	Sphingobacteria	Sphingobacteriales
	0		Bacteria	Bacteroidetes	Sphingobacteria	Sphingobacteriales
	0.000257666		Bacteria	Bacteroidetes	Sphingobacteria	Sphingobacteriales	Rhodothermaceae
	6.44164e-05		Bacteria	Bacteroidetes	Sphingobacteria	Sphingobacteriales
	0		Bacteria	Bacteroidetes	Sphingobacteria	Sphingobacteriales	Saprospiraceae
	0		Bacteria	Bacteroidetes	Sphingobacteria	Sphingobacteriales	Chitinophagaceae	Gracilimonas
	0.000193249		Bacteria	Bacteroidetes	Sphingobacteria	Sphingobacteriales	Rhodothermaceae	Salinibacter
	0		Bacteria	Bacteroidetes	Sphingobacteria	Sphingobacteriales
	0		Bacteria	Bacteroidetes	Sphingobacteria	Sphingobacteriales	Saprospiraceae
	0		Bacteria	Bacteroidetes	Sphingobacteria	Sphingobacteriales	Saprospiraceae
	0		Bacteria	Bacteroidetes	Sphingobacteria	Sphingobacteriales
	0		Bacteria	Bacteroidetes	Sphingobacteria	Sphingobacteriales	Rhodothermaceae	Salinibacter
	0		Bacteria	Bacteroidetes	Sphingobacteria	Sphingobacteriales
	0		Bacteria	Bacteroidetes	Sphingobacteria	Sphingobacteriales
	0		Bacteria	Bacteroidetes	Sphingobacteria	Sphingobacteriales
	0		Bacteria	Bacteroidetes	Sphingobacteria	Sphingobacteriales	Rhodothermaceae
	6.44164e-05		Bacteria	Bacteroidetes	Sphingobacteria	Sphingobacteriales
	0.000128833		Bacteria	Bacteroidetes	Sphingobacteria	Sphingobacteriales
	0		Bacteria	Bacteroidetes	Sphingobacteria	Sphingobacteriales
	0		Bacteria	Bacteroidetes	Sphingobacteria	Sphingobacteriales
	0		Bacteria	Bacteroidetes	Sphingobacteria	Sphingobacteriales
	0		Bacteria	Bacteroidetes	Sphingobacteria	Sphingobacteriales
	0		Bacteria	Bacteroidetes	Sphingobacteria	Sphingobacteriales	Saprospiraceae
	6.44164e-05		Bacteria	Bacteroidetes	Sphingobacteria	Sphingobacteriales
	0		Bacteria	Bacteroidetes	Sphingobacteria	Sphingobacteriales
	0		Bacteria	Bacteroidetes	Sphingobacteria	Sphingobacteriales
	0		Bacteria	Bacteroidetes	Sphingobacteria	Sphingobacteriales	Saprospiraceae
	6.44164e-05		Bacteria	Bacteroidetes	Sphingobacteria	Sphingobacteriales
	6.44164e-05		Bacteria	Bacteroidetes	Sphingobacteria	Sphingobacteriales	Saprospiraceae
	0		Bacteria	Bacteroidetes	Sphingobacteria	Sphingobacteriales	Saprospiraceae
	6.44164e-05		Bacteria	Bacteroidetes	Sphingobacteria	Sphingobacteriales
	0		Bacteria	Bacteroidetes	Sphingobacteria	Sphingobacteriales	Saprospiraceae
	0		Bacteria	Bacteroidetes	Sphingobacteria	Sphingobacteriales	Saprospiraceae
	0		Bacteria	Bacteroidetes	Sphingobacteria	Sphingobacteriales
	0		Bacteria	Bacteroidetes	Sphingobacteria	Sphingobacteriales
	0		Bacteria	Bacteroidetes	Sphingobacteria	Sphingobacteriales
	6.44164e-05		Bacteria	Bacteroidetes	Sphingobacteria	Sphingobacteriales
	0		Bacteria	Bacteroidetes	Sphingobacteria	Sphingobacteriales	Saprospiraceae
	0		Bacteria	Bacteroidetes	Sphingobacteria	Sphingobacteriales
	0		Bacteria	Bacteroidetes	Sphingobacteria	Sphingobacteriales
	0		Bacteria	Bacteroidetes	Sphingobacteria	Sphingobacteriales
	0		Bacteria	Bacteroidetes	Sphingobacteria
	0		Bacteria	Bacteroidetes	Sphingobacteria
	0		Bacteria	Bacteroidetes	Sphingobacteria
	6.44164e-05		Bacteria	Bacteroidetes	Sphingobacteria
	0.000322082		Bacteria	Bacteroidetes	Sphingobacteria
	0		Bacteria	Bacteroidetes	Sphingobacteria
	0		Bacteria	Bacteroidetes	Sphingobacteria
	6.44164e-05		Bacteria	BRC1	BRC1 (class)	BRC1 (order)
	0		Bacteria	BRC1	BRC1 (class)	BRC1 (order)
	0		Bacteria	BRC1	BRC1 (class)	BRC1 (order)	BRC1 (family)
	0		Bacteria	BRC1	BRC1 (class)	BRC1 (order)
	0		Bacteria	BRC1	BRC1 (class)	BRC1 (order)
	0		Bacteria	BRC1	BRC1 (class)	BRC1 (order)
	0.000515331		Bacteria	BRC1	BRC1 (class)	BRC1 (order)
	0.000193249		Bacteria	BRC1	BRC1 (class)	BRC1 (order)
	6.44164e-05		Bacteria	BRC1	BRC1 (class)	BRC1 (order)
	0.000322082		Bacteria	BRC1	BRC1 (class)	BRC1 (order)
	0		Bacteria	BRC1	BRC1 (class)	BRC1 (order)
	0		Bacteria	BRC1	BRC1 (class)	BRC1 (order)	BRC1 (family)
	6.44164e-05		Bacteria	BRC1	BRC1 (class)	BRC1 (order)	BRC1 (family)
	0		Bacteria	BRC1	BRC1 (class)	BRC1 (order)
	0		Bacteria	BRC1	BRC1 (class)	BRC1 (order)	BRC1 (family)
	0		Bacteria	BRC1	BRC1 (class)	BRC1 (order)
	0		Bacteria	BRC1	BRC1 (class)	BRC1 (order)	BRC1 (family)
	0		Bacteria	BRC1	BRC1 (class)	BRC1 (order)	BRC1 (family)
	0		Bacteria	BRC1	BRC1 (class)	BRC1 (order)	BRC1 (family)
	0.000193249		Bacteria	BRC1	BRC1 (class)	BRC1 (order)
	0		Bacteria	BRC1	BRC1 (class)	BRC1 (order)
	6.44164e-05		Bacteria	BRC1	BRC1 (class)	BRC1 (order)
	0		Bacteria	BRC1	BRC1 (class)	BRC1 (order)
	0		Bacteria	BRC1	BRC1 (class)	BRC1 (order)
	6.44164e-05		Bacteria	BRC1	BRC1 (class)	BRC1 (order)
	0		Bacteria	BRC1	BRC1 (class)	BRC1 (order)
	0		Bacteria	BRC1	BRC1 (class)	BRC1 (order)
	0		Bacteria	BRC1	BRC1 (class)	BRC1 (order)
	6.44164e-05		Bacteria	BRC1	BRC1 (class)	BRC1 (order)
	0.000257666		Bacteria	BRC1	BRC1 (class)	BRC1 (order)
	0		Bacteria	BRC1	BRC1 (class)	BRC1 (order)
	6.44164e-05		Bacteria	BRC1	BRC1 (class)	BRC1 (order)
	6.44164e-05		Bacteria	BRC1	BRC1 (class)	BRC1 (order)
	0		Bacteria	BRC1	BRC1 (class)	BRC1 (order)
	0		Bacteria	BRC1	BRC1 (class)	BRC1 (order)
	0		Bacteria	BRC1	BRC1 (class)	BRC1 (order)
	6.44164e-05		Bacteria	BRC1	BRC1 (class)	BRC1 (order)	BRC1 (family)
	0		Bacteria	BRC1	BRC1 (class)	BRC1 (order)	BRC1 (family)
	6.44164e-05		Bacteria	BRC1	BRC1 (class)	BRC1 (order)	BRC1 (family)
	0		Bacteria	BRC1	BRC1 (class)	BRC1 (order)
	0		Bacteria	BRC1	BRC1 (class)	BRC1 (order)
	6.44164e-05		Bacteria	BRC1	BRC1 (class)	BRC1 (order)	BRC1 (family)	BRC1 (genus)
	0		Bacteria	BRC1	BRC1 (class)
	0		Bacteria	BRC1	BRC1 (class)
	0.000322082		Bacteria	BRC1	BRC1 (class)
	0		Bacteria	BRC1	BRC1 (class)
	0		Bacteria	BRC1	BRC1 (class)
	0		Bacteria	Chlamydiae	Chlamydiae (class)	Chlamydiales	Simkaniaceae
	0		Bacteria	Chlamydiae	Chlamydiae (class)	Chlamydiales
	0		Bacteria	Chlamydiae	Chlamydiae (class)	Chlamydiales
	0		Bacteria	Chlorobi	Chlorobia	Chlorobiales
	0.000322082		Bacteria	Chlorobi	Ignavibacteria	Ignavibacteriales	Ignavibacteriaceae
	0		Bacteria	Chlorobi	Ignavibacteria	Ignavibacteriales
	0		Bacteria	Chlorobi	Ignavibacteria	Ignavibacteriales
	0		Bacteria	Chlorobi	Ignavibacteria	Ignavibacteriales	Ignavibacteriaceae
	0		Bacteria	Chlorobi	Ignavibacteria	Ignavibacteriales	Ignavibacteriaceae
	0		Bacteria	Chlorobi	Ignavibacteria	Ignavibacteriales
	0		Bacteria	Chlorobi	Ignavibacteria	Ignavibacteriales
	0		Bacteria	Chlorobi	Ignavibacteria	Ignavibacteriales
	0		Bacteria	Chlorobi	Ignavibacteria	Ignavibacteriales
	0		Bacteria	Chlorobi	Ignavibacteria	Ignavibacteriales
	0		Bacteria	Chlorobi	Ignavibacteria	Ignavibacteriales
	0.000128833		Bacteria	Chlorobi	Ignavibacteria	Ignavibacteriales
	0		Bacteria	Chlorobi	Ignavibacteria	Ignavibacteriales
	6.44164e-05		Bacteria	Chlorobi	Ignavibacteria	Ignavibacteriales
	0		Bacteria	Chlorobi	Ignavibacteria	Ignavibacteriales
	0		Bacteria	Chlorobi	Ignavibacteria	Ignavibacteriales	Ignavibacteriaceae
	0		Bacteria	Chlorobi	Ignavibacteria	Ignavibacteriales
	0		Bacteria	Chlorobi	Ignavibacteria	Ignavibacteriales
	0		Bacteria	Chlorobi	Ignavibacteria	Ignavibacteriales
	6.44164e-05		Bacteria	Chloroflexi	Anaerolineae	Anaerolineales	Anaerolineaceae
	0.000386498		Bacteria	Chloroflexi	Anaerolineae	Anaerolineales	Anaerolineaceae
	0		Bacteria	Chloroflexi	Anaerolineae	Anaerolineales	Anaerolineaceae
	0		Bacteria	Chloroflexi	Anaerolineae	Anaerolineales
	6.44164e-05		Bacteria	Chloroflexi	Anaerolineae	Anaerolineales	Anaerolineaceae
	0		Bacteria	Chloroflexi	Anaerolineae	Anaerolineales	Anaerolineaceae
	0		Bacteria	Chloroflexi	Anaerolineae	Anaerolineales	Anaerolineaceae
	0		Bacteria	Chloroflexi	Anaerolineae	Anaerolineales	Anaerolineaceae	Levilinea
	0.000837413		Bacteria	Chloroflexi	Anaerolineae	Anaerolineales	Anaerolineaceae
	0.000128833		Bacteria	Chloroflexi	Anaerolineae	Anaerolineales	Anaerolineaceae
	0.00264107		Bacteria	Chloroflexi	Anaerolineae	Anaerolineales	Anaerolineaceae
	0.000193249		Bacteria	Chloroflexi	Anaerolineae	Anaerolineales	Anaerolineaceae
	0		Bacteria	Chloroflexi	Anaerolineae	Anaerolineales
	0		Bacteria	Chloroflexi	Anaerolineae	Anaerolineales	Anaerolineaceae
	0.000579747		Bacteria	Chloroflexi	Anaerolineae	Anaerolineales	Anaerolineaceae
	0		Bacteria	Chloroflexi	Anaerolineae	Anaerolineales	Anaerolineaceae
	0.000193249		Bacteria	Chloroflexi	Anaerolineae	Anaerolineales
	0		Bacteria	Chloroflexi	Anaerolineae	Anaerolineales	Anaerolineaceae
	0		Bacteria	Chloroflexi	Anaerolineae	Anaerolineales	Anaerolineaceae
	0.00650606		Bacteria	Chloroflexi	Anaerolineae	Anaerolineales	Anaerolineaceae
	0.00070858		Bacteria	Chloroflexi	Anaerolineae	Anaerolineales	Anaerolineaceae	Levilinea	Levilinea sp
	0		Bacteria	Chloroflexi	Anaerolineae	Anaerolineales
	0.000515331		Bacteria	Chloroflexi	Anaerolineae	Anaerolineales	Anaerolineaceae
	0.000386498		Bacteria	Chloroflexi	Anaerolineae	Anaerolineales	Anaerolineaceae
	0		Bacteria	Chloroflexi	Anaerolineae	Anaerolineales
	0		Bacteria	Chloroflexi	Anaerolineae	Anaerolineales	Anaerolineaceae
	6.44164e-05		Bacteria	Chloroflexi	Anaerolineae	Anaerolineales
	0.00186808		Bacteria	Chloroflexi	Anaerolineae	Anaerolineales	Anaerolineaceae	Levilinea
	0.000257666		Bacteria	Chloroflexi	Anaerolineae	Anaerolineales
	0.000193249		Bacteria	Chloroflexi	Anaerolineae	Anaerolineales
	0		Bacteria	Chloroflexi	Anaerolineae	Anaerolineales	Anaerolineaceae
	0		Bacteria	Chloroflexi	Anaerolineae	Anaerolineales	Anaerolineaceae
	0		Bacteria	Chloroflexi	Anaerolineae	Anaerolineales
	0		Bacteria	Chloroflexi	Anaerolineae	Anaerolineales	Anaerolineaceae
	0.00115949		Bacteria	Chloroflexi	Anaerolineae	Anaerolineales	Anaerolineaceae
	0		Bacteria	Chloroflexi	Anaerolineae	Anaerolineales
	0.000128833		Bacteria	Chloroflexi	Anaerolineae	Anaerolineales
	0		Bacteria	Chloroflexi	Anaerolineae	Anaerolineales	Anaerolineaceae
	0		Bacteria	Chloroflexi	Anaerolineae	Anaerolineales	Anaerolineaceae
	0.00322082		Bacteria	Chloroflexi	Anaerolineae	Anaerolineales	Anaerolineaceae
	0		Bacteria	Chloroflexi	Anaerolineae	Anaerolineales
	0		Bacteria	Chloroflexi	Anaerolineae	Anaerolineales	Anaerolineaceae
	0		Bacteria	Chloroflexi	Anaerolineae	Anaerolineales
	0		Bacteria	Chloroflexi	Anaerolineae	Anaerolineales	Anaerolineaceae
	0		Bacteria	Chloroflexi	Anaerolineae	Anaerolineales	Anaerolineaceae
	0		Bacteria	Chloroflexi	Anaerolineae	Anaerolineales	Anaerolineaceae	Levilinea
	0		Bacteria	Chloroflexi	Anaerolineae	Anaerolineales
	0		Bacteria	Chloroflexi	Anaerolineae	Anaerolineales	Anaerolineaceae
	0		Bacteria	Chloroflexi	Anaerolineae	Anaerolineales	Anaerolineaceae
	0		Bacteria	Chloroflexi	Anaerolineae	Anaerolineales	Anaerolineaceae
	0		Bacteria	Chloroflexi	Anaerolineae	Anaerolineales	Anaerolineaceae
	0.000128833		Bacteria	Chloroflexi	Anaerolineae	Anaerolineales	Anaerolineaceae
	0		Bacteria	Chloroflexi	Anaerolineae	Anaerolineales
	0		Bacteria	Chloroflexi	Anaerolineae	Anaerolineales	Anaerolineaceae
	0		Bacteria	Chloroflexi	Anaerolineae	Anaerolineales	Anaerolineaceae
	0		Bacteria	Chloroflexi	Anaerolineae	Anaerolineales
	0		Bacteria	Chloroflexi	Anaerolineae	Anaerolineales
	0		Bacteria	Chloroflexi	Anaerolineae	Anaerolineales	Anaerolineaceae
	0		Bacteria	Chloroflexi	Anaerolineae	Anaerolineales
	0.00070858		Bacteria	Chloroflexi	Anaerolineae	Anaerolineales
	0		Bacteria	Chloroflexi	Anaerolineae	Anaerolineales
	0.000193249		Bacteria	Chloroflexi	Anaerolineae	Anaerolineales
	0		Bacteria	Chloroflexi	Anaerolineae	Anaerolineales
	0		Bacteria	Chloroflexi	Anaerolineae	Anaerolineales	Anaerolineaceae
	0.000386498		Bacteria	Chloroflexi	Anaerolineae	Anaerolineales	Anaerolineaceae
	0		Bacteria	Chloroflexi	Anaerolineae	Anaerolineales	Anaerolineaceae
	0		Bacteria	Chloroflexi	Anaerolineae	Anaerolineales	Anaerolineaceae
	0		Bacteria	Chloroflexi	Anaerolineae	Anaerolineales	Anaerolineaceae
	0		Bacteria	Chloroflexi	Anaerolineae	Anaerolineales	Anaerolineaceae
	0		Bacteria	Chloroflexi	Anaerolineae	Anaerolineales
	0		Bacteria	Chloroflexi	Anaerolineae	Anaerolineales
	0		Bacteria	Chloroflexi	Anaerolineae	Anaerolineales	Anaerolineaceae
	0		Bacteria	Chloroflexi	Anaerolineae	Anaerolineales	Anaerolineaceae
	0		Bacteria	Chloroflexi	Anaerolineae	Anaerolineales
	0		Bacteria	Chloroflexi	Anaerolineae	Anaerolineales	Anaerolineaceae
	0		Bacteria	Chloroflexi	Anaerolineae	Anaerolineales	Anaerolineaceae
	0.000837413		Bacteria	Chloroflexi	Anaerolineae	Anaerolineales	Anaerolineaceae
	0.000386498		Bacteria	Chloroflexi	Anaerolineae	Anaerolineales	Anaerolineaceae
	6.44164e-05		Bacteria	Chloroflexi	Anaerolineae	Anaerolineales	Anaerolineaceae
	0		Bacteria	Chloroflexi	Anaerolineae	Anaerolineales	Anaerolineaceae
	0.000193249		Bacteria	Chloroflexi	Anaerolineae	Anaerolineales
	0		Bacteria	Chloroflexi	Anaerolineae	Anaerolineales	Anaerolineaceae
	0		Bacteria	Chloroflexi	Anaerolineae	Anaerolineales	Anaerolineaceae
	0		Bacteria	Chloroflexi	Anaerolineae	Anaerolineales
	0		Bacteria	Chloroflexi	Anaerolineae	Anaerolineales	Anaerolineaceae
	0.00141716		Bacteria	Chloroflexi	Anaerolineae	Anaerolineales	Anaerolineaceae	Levilinea
	0		Bacteria	Chloroflexi	Anaerolineae	Anaerolineales
	0		Bacteria	Chloroflexi	Anaerolineae	Anaerolineales	Anaerolineaceae
	0		Bacteria	Chloroflexi	Anaerolineae	Anaerolineales
	0		Bacteria	Chloroflexi	Anaerolineae	Anaerolineales
	0		Bacteria	Chloroflexi	Anaerolineae	Anaerolineales
	0		Bacteria	Chloroflexi	Anaerolineae	Anaerolineales
	0		Bacteria	Chloroflexi	Anaerolineae	Anaerolineales
	0		Bacteria	Chloroflexi	Anaerolineae	Anaerolineales	Anaerolineaceae
	6.44164e-05		Bacteria	Chloroflexi	Anaerolineae	Anaerolineales
	0.000257666		Bacteria	Chloroflexi	Anaerolineae	Anaerolineales
	0.000193249		Bacteria	Chloroflexi	Anaerolineae	Anaerolineales	Anaerolineaceae
	0.000386498		Bacteria	Chloroflexi	Anaerolineae	Anaerolineales	Anaerolineaceae
	0		Bacteria	Chloroflexi	Anaerolineae	Anaerolineales
	0		Bacteria	Chloroflexi	Anaerolineae	Anaerolineales
	0.00206132		Bacteria	Chloroflexi	Anaerolineae	Anaerolineales	Anaerolineaceae
	0		Bacteria	Chloroflexi	Anaerolineae	Anaerolineales	Anaerolineaceae
	0		Bacteria	Chloroflexi	Anaerolineae	Anaerolineales	Anaerolineaceae
	0		Bacteria	Chloroflexi	Anaerolineae	Anaerolineales
	0		Bacteria	Chloroflexi	Anaerolineae	Anaerolineales
	0		Bacteria	Chloroflexi	Anaerolineae	Anaerolineales
	0.000837413		Bacteria	Chloroflexi	Anaerolineae	Anaerolineales
	0		Bacteria	Chloroflexi	Anaerolineae	Anaerolineales
	0		Bacteria	Chloroflexi	Anaerolineae	Anaerolineales	Anaerolineaceae
	0		Bacteria	Chloroflexi	Anaerolineae	Anaerolineales	Anaerolineaceae
	0		Bacteria	Chloroflexi	Anaerolineae	Anaerolineales
	0		Bacteria	Chloroflexi	Anaerolineae	Anaerolineales
	0		Bacteria	Chloroflexi	Anaerolineae	Anaerolineales
	0.000450915		Bacteria	Chloroflexi	Anaerolineae	Anaerolineales	Anaerolineaceae
	0.000257666		Bacteria	Chloroflexi	Anaerolineae	Anaerolineales	Anaerolineaceae
	0		Bacteria	Chloroflexi	Anaerolineae	Anaerolineales
	0		Bacteria	Chloroflexi	Anaerolineae	Anaerolineales
	0		Bacteria	Chloroflexi	Anaerolineae	Anaerolineales	Anaerolineaceae
	0.00115949		Bacteria	Chloroflexi	Anaerolineae	Anaerolineales	Anaerolineaceae
	0		Bacteria	Chloroflexi	Anaerolineae	Anaerolineales
	0		Bacteria	Chloroflexi	Anaerolineae	Anaerolineales
	0		Bacteria	Chloroflexi	Anaerolineae	Anaerolineales
	0		Bacteria	Chloroflexi	Anaerolineae	Anaerolineales	Anaerolineaceae
	0		Bacteria	Chloroflexi	Anaerolineae	Anaerolineales	Anaerolineaceae
	0.000257666		Bacteria	Chloroflexi	Anaerolineae	Anaerolineales
	0		Bacteria	Chloroflexi	Anaerolineae	Anaerolineales	Anaerolineaceae
	0		Bacteria	Chloroflexi	Anaerolineae	Anaerolineales
	0		Bacteria	Chloroflexi	Anaerolineae	Anaerolineales	Anaerolineaceae
	0		Bacteria	Chloroflexi	Anaerolineae	Anaerolineales	Anaerolineaceae
	0		Bacteria	Chloroflexi	Anaerolineae	Anaerolineales
	0		Bacteria	Chloroflexi	Anaerolineae	Anaerolineales	Anaerolineaceae
	0.000128833		Bacteria	Chloroflexi	Anaerolineae	Anaerolineales	Anaerolineaceae
	0.000579747		Bacteria	Chloroflexi	Anaerolineae	Anaerolineales	Anaerolineaceae
	0.000128833		Bacteria	Chloroflexi	Anaerolineae	Anaerolineales	Anaerolineaceae
	0.000450915		Bacteria	Chloroflexi	Anaerolineae	Anaerolineales
	0.00109508		Bacteria	Chloroflexi	Anaerolineae	Anaerolineales
	0		Bacteria	Chloroflexi	Anaerolineae	Anaerolineales	Anaerolineaceae
	0		Bacteria	Chloroflexi	Anaerolineae	Anaerolineales
	0		Bacteria	Chloroflexi	Anaerolineae	Anaerolineales
	0.000128833		Bacteria	Chloroflexi	Anaerolineae	Anaerolineales	Anaerolineaceae
	0		Bacteria	Chloroflexi	Anaerolineae	Anaerolineales
	0		Bacteria	Chloroflexi	Anaerolineae	Anaerolineales
	0		Bacteria	Chloroflexi	Anaerolineae	Anaerolineales
	0.000450915		Bacteria	Chloroflexi	Anaerolineae	Anaerolineales	Anaerolineaceae
	0		Bacteria	Chloroflexi	Anaerolineae	Anaerolineales
	0		Bacteria	Chloroflexi	Anaerolineae	Anaerolineales
	0		Bacteria	Chloroflexi	Anaerolineae	Anaerolineales	Anaerolineaceae
	6.44164e-05		Bacteria	Chloroflexi	Anaerolineae	Anaerolineales	Anaerolineaceae
	0		Bacteria	Chloroflexi	Anaerolineae	Anaerolineales	Anaerolineaceae
	0		Bacteria	Chloroflexi	Anaerolineae	Anaerolineales
	0		Bacteria	Chloroflexi	Anaerolineae	Anaerolineales	Anaerolineaceae
	0.000193249		Bacteria	Chloroflexi	Anaerolineae	Anaerolineales	Anaerolineaceae
	0		Bacteria	Chloroflexi	Anaerolineae	Anaerolineales
	0		Bacteria	Chloroflexi	Anaerolineae	Anaerolineales	Anaerolineaceae
	0.000193249		Bacteria	Chloroflexi	Anaerolineae	Anaerolineales
	0		Bacteria	Chloroflexi	Anaerolineae	Anaerolineales	Anaerolineaceae
	0		Bacteria	Chloroflexi	Anaerolineae	Anaerolineales	Anaerolineaceae
	0		Bacteria	Chloroflexi	Anaerolineae	Anaerolineales
	0.000128833		Bacteria	Chloroflexi	Anaerolineae	Anaerolineales
	0		Bacteria	Chloroflexi	Anaerolineae	Anaerolineales
	6.44164e-05		Bacteria	Chloroflexi	Anaerolineae	Anaerolineales	Anaerolineaceae
	6.44164e-05		Bacteria	Chloroflexi	Anaerolineae	Anaerolineales	Anaerolineaceae
	0		Bacteria	Chloroflexi	Anaerolineae	Anaerolineales	Anaerolineaceae
	0		Bacteria	Chloroflexi	Anaerolineae	Anaerolineales
	0		Bacteria	Chloroflexi	Anaerolineae	Anaerolineales
	0		Bacteria	Chloroflexi	Anaerolineae	Anaerolineales
	0		Bacteria	Chloroflexi	Anaerolineae	Anaerolineales	Anaerolineaceae
	0		Bacteria	Chloroflexi	Anaerolineae	Anaerolineales	Anaerolineaceae
	0		Bacteria	Chloroflexi	Anaerolineae	Anaerolineales	Anaerolineaceae
	0.000322082		Bacteria	Chloroflexi	Anaerolineae	Anaerolineales	Anaerolineaceae
	0		Bacteria	Chloroflexi	Anaerolineae	Anaerolineales
	0		Bacteria	Chloroflexi	Anaerolineae	Anaerolineales
	0		Bacteria	Chloroflexi	Anaerolineae	Anaerolineales
	0		Bacteria	Chloroflexi	Anaerolineae	Anaerolineales
	0		Bacteria	Chloroflexi	Anaerolineae	Anaerolineales	Anaerolineaceae
	0		Bacteria	Chloroflexi	Anaerolineae	Anaerolineales
	0		Bacteria	Chloroflexi	Anaerolineae	Anaerolineales
	0		Bacteria	Chloroflexi	Anaerolineae	Anaerolineales
	6.44164e-05		Bacteria	Chloroflexi	Anaerolineae	Anaerolineales
	6.44164e-05		Bacteria	Chloroflexi	Anaerolineae	Anaerolineales
	0.000257666		Bacteria	Chloroflexi	Anaerolineae	Anaerolineales	Anaerolineaceae
	0		Bacteria	Chloroflexi	Anaerolineae	Anaerolineales	Anaerolineaceae
	0		Bacteria	Chloroflexi	Anaerolineae	Anaerolineales	Anaerolineaceae	Levilinea
	0		Bacteria	Chloroflexi	Anaerolineae	Anaerolineales	Anaerolineaceae
	6.44164e-05		Bacteria	Chloroflexi	Anaerolineae	Anaerolineales
	0		Bacteria	Chloroflexi	Anaerolineae	Anaerolineales
	0		Bacteria	Chloroflexi	Anaerolineae	Anaerolineales
	0		Bacteria	Chloroflexi	Anaerolineae	Anaerolineales	Anaerolineaceae
	0		Bacteria	Chloroflexi	Anaerolineae	Anaerolineales	Anaerolineaceae
	6.44164e-05		Bacteria	Chloroflexi	Anaerolineae	Anaerolineales
	0		Bacteria	Chloroflexi	Anaerolineae	Anaerolineales	Anaerolineaceae
	0		Bacteria	Chloroflexi	Anaerolineae	Anaerolineales
	0		Bacteria	Chloroflexi	Anaerolineae	Anaerolineales
	0		Bacteria	Chloroflexi	Anaerolineae	Anaerolineales	Anaerolineaceae
	6.44164e-05		Bacteria	Chloroflexi	Anaerolineae	Anaerolineales	Anaerolineaceae
	0		Bacteria	Chloroflexi	Anaerolineae	Anaerolineales	Anaerolineaceae
	0		Bacteria	Chloroflexi	Anaerolineae	Anaerolineales	Anaerolineaceae
	0.000257666		Bacteria	Chloroflexi	Anaerolineae	Anaerolineales	Anaerolineaceae
	0		Bacteria	Chloroflexi	Anaerolineae	Anaerolineales
	0		Bacteria	Chloroflexi	Anaerolineae	Anaerolineales
	0		Bacteria	Chloroflexi	Anaerolineae	Anaerolineales	Anaerolineaceae
	0		Bacteria	Chloroflexi	Anaerolineae	Anaerolineales	Anaerolineaceae
	6.44164e-05		Bacteria	Chloroflexi	Anaerolineae	Anaerolineales	Anaerolineaceae
	6.44164e-05		Bacteria	Chloroflexi	Anaerolineae	Anaerolineales
	0.000257666		Bacteria	Chloroflexi	Anaerolineae	Anaerolineales	Anaerolineaceae
	0.000128833		Bacteria	Chloroflexi	Anaerolineae	Anaerolineales
	6.44164e-05		Bacteria	Chloroflexi	Anaerolineae	Anaerolineales
	0		Bacteria	Chloroflexi	Anaerolineae	Anaerolineales
	0		Bacteria	Chloroflexi	Anaerolineae	Anaerolineales
	0		Bacteria	Chloroflexi	Anaerolineae	Anaerolineales
	0		Bacteria	Chloroflexi	Anaerolineae	Anaerolineales	Anaerolineaceae
	0.000193249		Bacteria	Chloroflexi	Anaerolineae	Anaerolineales	Anaerolineaceae
	6.44164e-05		Bacteria	Chloroflexi	Anaerolineae	Anaerolineales	Anaerolineaceae
	0		Bacteria	Chloroflexi	Anaerolineae	Anaerolineales
	0		Bacteria	Chloroflexi	Anaerolineae	Anaerolineales	Anaerolineaceae	Levilinea
	0		Bacteria	Chloroflexi	Anaerolineae	Anaerolineales	Anaerolineaceae
	0		Bacteria	Chloroflexi	Anaerolineae	Anaerolineales	Anaerolineaceae
	0.000128833		Bacteria	Chloroflexi	Anaerolineae	Anaerolineales
	0		Bacteria	Chloroflexi	Anaerolineae	Anaerolineales	Anaerolineaceae
	0		Bacteria	Chloroflexi	Anaerolineae	Anaerolineales
	0		Bacteria	Chloroflexi	Anaerolineae	Anaerolineales
	0		Bacteria	Chloroflexi	Anaerolineae	Anaerolineales
	0		Bacteria	Chloroflexi	Anaerolineae	Anaerolineales
	0		Bacteria	Chloroflexi	Anaerolineae	Anaerolineales
	6.44164e-05		Bacteria	Chloroflexi	Anaerolineae	Anaerolineales	Anaerolineaceae	Levilinea	Levilinea sp
	0.000386498		Bacteria	Chloroflexi	Anaerolineae	Anaerolineales
	0.000128833		Bacteria	Chloroflexi	Anaerolineae	Anaerolineales	Anaerolineaceae
	0		Bacteria	Chloroflexi	Anaerolineae	Anaerolineales
	0		Bacteria	Chloroflexi	Anaerolineae	Anaerolineales
	0.000193249		Bacteria	Chloroflexi	Anaerolineae	Anaerolineales	Anaerolineaceae
	0		Bacteria	Chloroflexi	Anaerolineae	Anaerolineales
	0		Bacteria	Chloroflexi	Anaerolineae	Anaerolineales
	0		Bacteria	Chloroflexi	Anaerolineae	Anaerolineales
	0		Bacteria	Chloroflexi	Anaerolineae	Anaerolineales	Anaerolineaceae
	6.44164e-05		Bacteria	Chloroflexi	Anaerolineae	Anaerolineales	Anaerolineaceae
	0		Bacteria	Chloroflexi	Anaerolineae	Anaerolineales
	0		Bacteria	Chloroflexi	Anaerolineae	Anaerolineales	Anaerolineaceae
	0		Bacteria	Chloroflexi	Anaerolineae	Anaerolineales
	0		Bacteria	Chloroflexi	Anaerolineae	Anaerolineales	Anaerolineaceae
	6.44164e-05		Bacteria	Chloroflexi	Anaerolineae	Anaerolineales	Anaerolineaceae
	0		Bacteria	Chloroflexi	Anaerolineae	Anaerolineales
	0		Bacteria	Chloroflexi	Anaerolineae	Anaerolineales
	0		Bacteria	Chloroflexi	Anaerolineae	Anaerolineales
	0		Bacteria	Chloroflexi	Anaerolineae	Anaerolineales	Anaerolineaceae	Levilinea	Levilinea sp
	0		Bacteria	Chloroflexi	Anaerolineae	Anaerolineales	Anaerolineaceae
	0		Bacteria	Chloroflexi	Anaerolineae	Anaerolineales
	0		Bacteria	Chloroflexi	Anaerolineae	Anaerolineales	Anaerolineaceae
	0		Bacteria	Chloroflexi	Anaerolineae	Anaerolineales	Anaerolineaceae
	0		Bacteria	Chloroflexi	Anaerolineae	Anaerolineales
	0		Bacteria	Chloroflexi	Anaerolineae	Anaerolineales
	0.000901829		Bacteria	Chloroflexi	Anaerolineae	Anaerolineales
	0		Bacteria	Chloroflexi	Anaerolineae	Anaerolineales	Anaerolineaceae
	0		Bacteria	Chloroflexi	Anaerolineae	Anaerolineales
	6.44164e-05		Bacteria	Chloroflexi	Anaerolineae	Anaerolineales
	0		Bacteria	Chloroflexi	Anaerolineae	Anaerolineales
	0		Bacteria	Chloroflexi	Anaerolineae	Anaerolineales
	0		Bacteria	Chloroflexi	Anaerolineae	Anaerolineales	Anaerolineaceae
	0		Bacteria	Chloroflexi	Anaerolineae	Anaerolineales
	0		Bacteria	Chloroflexi	Anaerolineae	Anaerolineales	Anaerolineaceae
	0.000128833		Bacteria	Chloroflexi	Anaerolineae	Anaerolineales
	0		Bacteria	Chloroflexi	Anaerolineae	Anaerolineales
	0		Bacteria	Chloroflexi	Anaerolineae	Anaerolineales	Anaerolineaceae
	0.000322082		Bacteria	Chloroflexi	Anaerolineae	Anaerolineales
	0.000128833		Bacteria	Chloroflexi	Anaerolineae	Anaerolineales	Anaerolineaceae
	0		Bacteria	Chloroflexi	Anaerolineae	Anaerolineales
	0		Bacteria	Chloroflexi	Anaerolineae	Anaerolineales
	0		Bacteria	Chloroflexi	Anaerolineae	Anaerolineales
	0		Bacteria	Chloroflexi	Anaerolineae	Anaerolineales	Anaerolineaceae
	0		Bacteria	Chloroflexi	Anaerolineae	Anaerolineales
	6.44164e-05		Bacteria	Chloroflexi	Anaerolineae	Anaerolineales
	0.000837413		Bacteria	Chloroflexi	Anaerolineae	Anaerolineales
	0		Bacteria	Chloroflexi	Anaerolineae	Anaerolineales	Anaerolineaceae
	0		Bacteria	Chloroflexi	Anaerolineae	Anaerolineales
	0.000193249		Bacteria	Chloroflexi	Anaerolineae	Anaerolineales	Anaerolineaceae
	0		Bacteria	Chloroflexi	Anaerolineae	Anaerolineales
	0.000128833		Bacteria	Chloroflexi	Anaerolineae	Anaerolineales
	0.000128833		Bacteria	Chloroflexi	Anaerolineae	Anaerolineales
	0		Bacteria	Chloroflexi	Anaerolineae	Anaerolineales
	0		Bacteria	Chloroflexi	Anaerolineae	Anaerolineales
	0		Bacteria	Chloroflexi	Anaerolineae	Anaerolineales
	6.44164e-05		Bacteria	Chloroflexi	Anaerolineae	Anaerolineales	Anaerolineaceae
	0		Bacteria	Chloroflexi	Anaerolineae	Anaerolineales	Anaerolineaceae
	0		Bacteria	Chloroflexi	Anaerolineae	Anaerolineales
	0.000128833		Bacteria	Chloroflexi	Anaerolineae	Anaerolineales
	0		Bacteria	Chloroflexi	Anaerolineae	Anaerolineales	Anaerolineaceae
	0.000322082		Bacteria	Chloroflexi	Anaerolineae	Anaerolineales	Anaerolineaceae
	6.44164e-05		Bacteria	Chloroflexi	Anaerolineae	Anaerolineales	Anaerolineaceae
	0.00173924		Bacteria	Chloroflexi	Anaerolineae	Anaerolineales
	0		Bacteria	Chloroflexi	Anaerolineae	Anaerolineales
	0		Bacteria	Chloroflexi	Anaerolineae	Anaerolineales	Anaerolineaceae
	0.000257666		Bacteria	Chloroflexi	Anaerolineae	Anaerolineales
	0		Bacteria	Chloroflexi	Anaerolineae	Anaerolineales
	0.000257666		Bacteria	Chloroflexi	Anaerolineae	Anaerolineales	Anaerolineaceae
	0		Bacteria	Chloroflexi	Anaerolineae	Anaerolineales
	0		Bacteria	Chloroflexi	Anaerolineae	Anaerolineales
	0.000128833		Bacteria	Chloroflexi	Anaerolineae	Anaerolineales
	0		Bacteria	Chloroflexi	Anaerolineae	Anaerolineales
	6.44164e-05		Bacteria	Chloroflexi	Anaerolineae	Anaerolineales	Anaerolineaceae
	0.000257666		Bacteria	Chloroflexi	Anaerolineae	Anaerolineales	Anaerolineaceae
	0		Bacteria	Chloroflexi	Anaerolineae	Anaerolineales
	0		Bacteria	Chloroflexi	Anaerolineae	Anaerolineales
	6.44164e-05		Bacteria	Chloroflexi	Anaerolineae	Anaerolineales
	0		Bacteria	Chloroflexi	Anaerolineae	Anaerolineales
	0.000193249		Bacteria	Chloroflexi	Anaerolineae	Anaerolineales	Anaerolineaceae
	0		Bacteria	Chloroflexi	Anaerolineae	Anaerolineales
	0		Bacteria	Chloroflexi	Anaerolineae	Anaerolineales
	0		Bacteria	Chloroflexi	Anaerolineae	Anaerolineales	Anaerolineaceae
	0		Bacteria	Chloroflexi	Anaerolineae	Anaerolineales	Anaerolineaceae
	0		Bacteria	Chloroflexi	Anaerolineae	Anaerolineales	Anaerolineaceae
	0		Bacteria	Chloroflexi	Anaerolineae	Anaerolineales	Anaerolineaceae
	0		Bacteria	Chloroflexi	Anaerolineae	Anaerolineales
	0		Bacteria	Chloroflexi	Anaerolineae	Anaerolineales	Anaerolineaceae
	0		Bacteria	Chloroflexi	Anaerolineae	Anaerolineales	Anaerolineaceae
	0		Bacteria	Chloroflexi	Anaerolineae	Anaerolineales	Anaerolineaceae
	6.44164e-05		Bacteria	Chloroflexi	Anaerolineae	Anaerolineales
	0.00135274		Bacteria	Chloroflexi	Anaerolineae	Anaerolineales	Anaerolineaceae
	0		Bacteria	Chloroflexi	Anaerolineae	Anaerolineales
	0		Bacteria	Chloroflexi	Anaerolineae	Anaerolineales	Anaerolineaceae
	0		Bacteria	Chloroflexi	Anaerolineae	Anaerolineales	Anaerolineaceae
	0		Bacteria	Chloroflexi	Anaerolineae	Anaerolineales
	0		Bacteria	Chloroflexi	Anaerolineae	Anaerolineales
	6.44164e-05		Bacteria	Chloroflexi	Anaerolineae	Anaerolineales	Anaerolineaceae
	6.44164e-05		Bacteria	Chloroflexi	Anaerolineae	Anaerolineales	Anaerolineaceae
	6.44164e-05		Bacteria	Chloroflexi	Anaerolineae	Anaerolineales
	0		Bacteria	Chloroflexi	Anaerolineae	Anaerolineales	Anaerolineaceae
	0		Bacteria	Chloroflexi	Anaerolineae	Anaerolineales	Anaerolineaceae
	0		Bacteria	Chloroflexi	Anaerolineae	Anaerolineales
	6.44164e-05		Bacteria	Chloroflexi	Anaerolineae	Anaerolineales
	0		Bacteria	Chloroflexi	Anaerolineae	Anaerolineales	Anaerolineaceae
	0		Bacteria	Chloroflexi	Anaerolineae	Anaerolineales
	0		Bacteria	Chloroflexi	Anaerolineae	Anaerolineales
	6.44164e-05		Bacteria	Chloroflexi	Anaerolineae	Anaerolineales
	0		Bacteria	Chloroflexi	Anaerolineae	Anaerolineales
	0.000128833		Bacteria	Chloroflexi	Anaerolineae	Anaerolineales	Anaerolineaceae
	0		Bacteria	Chloroflexi	Anaerolineae	Anaerolineales
	0		Bacteria	Chloroflexi	Anaerolineae	Anaerolineales
	0		Bacteria	Chloroflexi	Anaerolineae	Anaerolineales
	0		Bacteria	Chloroflexi	Anaerolineae	Anaerolineales
	0.000257666		Bacteria	Chloroflexi	Anaerolineae	Anaerolineales
	0.000193249		Bacteria	Chloroflexi	Anaerolineae	Anaerolineales	Anaerolineaceae
	0.000193249		Bacteria	Chloroflexi	Anaerolineae	Anaerolineales	Anaerolineaceae	Levilinea	Levilinea sp
	0.000966246		Bacteria	Chloroflexi	Anaerolineae	Anaerolineales	Anaerolineaceae
	0		Bacteria	Chloroflexi	Anaerolineae	Anaerolineales
	0		Bacteria	Chloroflexi	Anaerolineae	Anaerolineales	Anaerolineaceae
	0		Bacteria	Chloroflexi	Anaerolineae	Anaerolineales	Anaerolineaceae	Levilinea
	0		Bacteria	Chloroflexi	Anaerolineae	Anaerolineales
	0		Bacteria	Chloroflexi	Anaerolineae	Anaerolineales	Anaerolineaceae
	0.000579747		Bacteria	Chloroflexi	Anaerolineae	Anaerolineales	Anaerolineaceae
	0		Bacteria	Chloroflexi	Anaerolineae	Anaerolineales
	0		Bacteria	Chloroflexi	Anaerolineae	Anaerolineales	Anaerolineaceae
	0		Bacteria	Chloroflexi	Anaerolineae	Anaerolineales
	0		Bacteria	Chloroflexi	Anaerolineae	Anaerolineales
	0.000128833		Bacteria	Chloroflexi	Anaerolineae	Anaerolineales
	0		Bacteria	Chloroflexi	Anaerolineae	Anaerolineales
	0		Bacteria	Chloroflexi	Anaerolineae	Anaerolineales	Anaerolineaceae
	0.000128833		Bacteria	Chloroflexi	Anaerolineae	Anaerolineales
	0		Bacteria	Chloroflexi	Anaerolineae	Anaerolineales
	0		Bacteria	Chloroflexi	Anaerolineae	Anaerolineales	Anaerolineaceae
	0		Bacteria	Chloroflexi	Anaerolineae	Anaerolineales
	0		Bacteria	Chloroflexi	Anaerolineae	Anaerolineales
	0.000128833		Bacteria	Chloroflexi	Anaerolineae	Anaerolineales	Anaerolineaceae
	0		Bacteria	Chloroflexi	Anaerolineae	Anaerolineales
	0		Bacteria	Chloroflexi	Anaerolineae	Anaerolineales
	0		Bacteria	Chloroflexi	Anaerolineae	Anaerolineales	Anaerolineaceae	Levilinea
	0.00154599		Bacteria	Chloroflexi	Anaerolineae	Anaerolineales
	0		Bacteria	Chloroflexi	Anaerolineae	Anaerolineales	Anaerolineaceae
	0		Bacteria	Chloroflexi	Anaerolineae	Anaerolineales
	0		Bacteria	Chloroflexi	Anaerolineae	Anaerolineales
	0		Bacteria	Chloroflexi	Anaerolineae	Anaerolineales	Anaerolineaceae
	6.44164e-05		Bacteria	Chloroflexi	Anaerolineae	Anaerolineales	Anaerolineaceae
	6.44164e-05		Bacteria	Chloroflexi	Anaerolineae	Anaerolineales	Anaerolineaceae
	0		Bacteria	Chloroflexi	Anaerolineae	Anaerolineales
	0		Bacteria	Chloroflexi	Anaerolineae	Anaerolineales
	0		Bacteria	Chloroflexi	Anaerolineae	Anaerolineales	Anaerolineaceae
	0		Bacteria	Chloroflexi	Anaerolineae	Anaerolineales
	0.000322082		Bacteria	Chloroflexi	Anaerolineae	Anaerolineales	Anaerolineaceae
	0.000128833		Bacteria	Chloroflexi	Anaerolineae	Anaerolineales	Anaerolineaceae	Levilinea
	0		Bacteria	Chloroflexi	Anaerolineae	Anaerolineales
	0		Bacteria	Chloroflexi	Anaerolineae	Anaerolineales
	0		Bacteria	Chloroflexi	Anaerolineae	Anaerolineales
	0		Bacteria	Chloroflexi	Anaerolineae	Anaerolineales
	0.000322082		Bacteria	Chloroflexi	Anaerolineae	Anaerolineales	Anaerolineaceae
	0		Bacteria	Chloroflexi	Anaerolineae	Anaerolineales	Anaerolineaceae
	6.44164e-05		Bacteria	Chloroflexi	Anaerolineae	Anaerolineales
	0		Bacteria	Chloroflexi	Anaerolineae	Anaerolineales	Anaerolineaceae
	0		Bacteria	Chloroflexi	Anaerolineae	Anaerolineales	Anaerolineaceae
	0		Bacteria	Chloroflexi	Anaerolineae	Anaerolineales	Anaerolineaceae
	0.000193249		Bacteria	Chloroflexi	Anaerolineae	Anaerolineales
	0		Bacteria	Chloroflexi	Anaerolineae	Anaerolineales
	0.000128833		Bacteria	Chloroflexi	Anaerolineae	Anaerolineales
	0		Bacteria	Chloroflexi	Anaerolineae	Anaerolineales	Anaerolineaceae
	0.000515331		Bacteria	Chloroflexi	Anaerolineae	Anaerolineales	Anaerolineaceae
	0		Bacteria	Chloroflexi	Anaerolineae	Anaerolineales
	0		Bacteria	Chloroflexi	Anaerolineae	Anaerolineales
	0.000386498		Bacteria	Chloroflexi	Anaerolineae	Anaerolineales	Anaerolineaceae
	0		Bacteria	Chloroflexi	Anaerolineae	Anaerolineales
	0		Bacteria	Chloroflexi	Anaerolineae	Anaerolineales
	0		Bacteria	Chloroflexi	Anaerolineae	Anaerolineales
	0		Bacteria	Chloroflexi	Anaerolineae	Anaerolineales
	0		Bacteria	Chloroflexi	Anaerolineae	Anaerolineales
	0		Bacteria	Chloroflexi	Anaerolineae	Anaerolineales	Anaerolineaceae
	0		Bacteria	Chloroflexi	Anaerolineae	Anaerolineales	Anaerolineaceae
	0		Bacteria	Chloroflexi	Anaerolineae	Anaerolineales
	0		Bacteria	Chloroflexi	Anaerolineae	Anaerolineales	Anaerolineaceae
	0		Bacteria	Chloroflexi	Anaerolineae	Anaerolineales
	0		Bacteria	Chloroflexi	Anaerolineae	Anaerolineales	Anaerolineaceae
	0		Bacteria	Chloroflexi	Anaerolineae	Anaerolineales
	0		Bacteria	Chloroflexi	Anaerolineae	Anaerolineales	Anaerolineaceae
	0		Bacteria	Chloroflexi	Anaerolineae	Anaerolineales
	6.44164e-05		Bacteria	Chloroflexi	Anaerolineae	Anaerolineales	Anaerolineaceae
	0		Bacteria	Chloroflexi	Anaerolineae	Anaerolineales	Anaerolineaceae
	0		Bacteria	Chloroflexi	Anaerolineae	Anaerolineales
	6.44164e-05		Bacteria	Chloroflexi	Anaerolineae	Anaerolineales
	0		Bacteria	Chloroflexi	Anaerolineae	Anaerolineales
	0		Bacteria	Chloroflexi	Anaerolineae	Anaerolineales	Anaerolineaceae
	0		Bacteria	Chloroflexi	Anaerolineae	Anaerolineales	Anaerolineaceae
	6.44164e-05		Bacteria	Chloroflexi	Anaerolineae	Anaerolineales	Anaerolineaceae
	6.44164e-05		Bacteria	Chloroflexi	Anaerolineae	Anaerolineales	Anaerolineaceae	Levilinea	Levilinea sp
	0		Bacteria	Chloroflexi	Anaerolineae	Anaerolineales
	0		Bacteria	Chloroflexi	Anaerolineae	Anaerolineales	Anaerolineaceae
	0		Bacteria	Chloroflexi	Anaerolineae	Anaerolineales	Anaerolineaceae
	6.44164e-05		Bacteria	Chloroflexi	Anaerolineae	Anaerolineales	Anaerolineaceae
	0		Bacteria	Chloroflexi	Anaerolineae	Anaerolineales
	0		Bacteria	Chloroflexi	Anaerolineae	Anaerolineales
	6.44164e-05		Bacteria	Chloroflexi	Anaerolineae	Anaerolineales
	0		Bacteria	Chloroflexi	Anaerolineae	Anaerolineales
	0		Bacteria	Chloroflexi	Anaerolineae	Anaerolineales	Anaerolineaceae
	0		Bacteria	Chloroflexi	Anaerolineae	Anaerolineales
	0		Bacteria	Chloroflexi	Anaerolineae	Anaerolineales
	6.44164e-05		Bacteria	Chloroflexi	Anaerolineae	Anaerolineales
	0		Bacteria	Chloroflexi	Anaerolineae	Anaerolineales
	6.44164e-05		Bacteria	Chloroflexi	Anaerolineae	Anaerolineales	Anaerolineaceae
	0.000386498		Bacteria	Chloroflexi	Anaerolineae	Anaerolineales	Anaerolineaceae
	0		Bacteria	Chloroflexi	Anaerolineae	Anaerolineales
	0		Bacteria	Chloroflexi	Anaerolineae	Anaerolineales
	0		Bacteria	Chloroflexi	Anaerolineae	Anaerolineales
	0		Bacteria	Chloroflexi	Anaerolineae	Anaerolineales
[truncated: 11,911 more rows]

## Sheet: GNI_LY_1200_cDNA
Name:	GNI LY 1200 cDNA
	Amount	Score (optional)	Category 1	Category 2	Category 3	Other categories …
Descriptions (optional):	relative abundance
Data	9.93147e-05		Bacteria	Acidobacteria	Acidobacteria (class)	Acidobacteriales
…	0		Bacteria	Acidobacteria	Acidobacteria (class)	Acidobacteriales	Acidobacteriaceae
	0		Bacteria	Acidobacteria	Acidobacteria (class)	Acidobacteriales
	0		Bacteria	Acidobacteria	Acidobacteria (class)	Acidobacteriales
	0		Bacteria	Acidobacteria	Acidobacteria (class)	Acidobacteriales
	0		Bacteria	Acidobacteria	Acidobacteria (class)	Acidobacteriales
	0		Bacteria	Acidobacteria	Acidobacteria (class)	Acidobacteriales
	0		Bacteria	Acidobacteria	Acidobacteria (class)	Acidobacteriales
	0		Bacteria	Acidobacteria	Acidobacteria (class)	Acidobacteriales
	0		Bacteria	Acidobacteria	Acidobacteria (class)	Acidobacteriales	Acidobacteriaceae
	0		Bacteria	Acidobacteria	Acidobacteria (class)	Acidobacteriales
	0		Bacteria	Acidobacteria	Acidobacteria (class)	Acidobacteriales	Acidobacteriaceae
	0		Bacteria	Acidobacteria	Acidobacteria (class)	Acidobacteriales
	0		Bacteria	Acidobacteria	Acidobacteria (class)	Acidobacteriales
	0		Bacteria	Acidobacteria	Acidobacteria (class)	Acidobacteriales	Acidobacteriaceae
	0		Bacteria	Acidobacteria	Acidobacteria (class)	Acidobacteriales	Acidobacteriaceae
	0		Bacteria	Acidobacteria	Acidobacteria (class)	Acidobacteriales	Acidobacteriaceae
	0		Bacteria	Acidobacteria	Acidobacteria (class)	Acidobacteriales
	0		Bacteria	Acidobacteria	Acidobacteria (class)	Acidobacteriales	Acidobacteriaceae
	0		Bacteria	Acidobacteria	Acidobacteria (class)	Acidobacteriales	Acidobacteriaceae
	0		Bacteria	Acidobacteria	Acidobacteria (class)	Acidobacteriales	Acidobacteriaceae
	0		Bacteria	Acidobacteria	Acidobacteria (class)	Acidobacteriales
	0		Bacteria	Acidobacteria	Acidobacteria (class)	Acidobacteriales
	0		Bacteria	Acidobacteria	Acidobacteria (class)	Acidobacteriales
	0		Bacteria	Acidobacteria	Acidobacteria (class)	Acidobacteriales
	0		Bacteria	Acidobacteria	Acidobacteria (class)	Acidobacteriales	Acidobacteriaceae	Acidobacterium
	0		Bacteria	Acidobacteria	Acidobacteria (class)	Acidobacteriales
	0		Bacteria	Acidobacteria	Acidobacteria (class)	Acidobacteriales
	0		Bacteria	Acidobacteria	Acidobacteria (class)	Acidobacteriales
	0		Bacteria	Acidobacteria	Acidobacteria (class)	Acidobacteriales
	0		Bacteria	Acidobacteria	Acidobacteria (class)	Acidobacteriales
	0		Bacteria	Acidobacteria	Acidobacteria (class)	Acidobacteriales	Acidobacteriaceae	Acidobacterium	Acidobacterium sp
	0		Bacteria	Acidobacteria	Acidobacteria (class)	Acidobacteriales
	0		Bacteria	Acidobacteria	Acidobacteria (class)	Acidobacteriales
	0		Bacteria	Acidobacteria	Acidobacteria (class)	Acidobacteriales	Acidobacteriaceae
	0		Bacteria	Acidobacteria	Acidobacteria (class)	Acidobacteriales
	0		Bacteria	Acidobacteria	Acidobacteria (class)	Acidobacteriales
	0		Bacteria	Acidobacteria	Acidobacteria (class)	Acidobacteriales
	0		Bacteria	Acidobacteria	Acidobacteria (class)	Acidobacteriales
	0		Bacteria	Acidobacteria	Acidobacteria (class)	Acidobacteriales
	0		Bacteria	Acidobacteria	Acidobacteria (class)	Acidobacteriales
	0		Bacteria	Acidobacteria	Acidobacteria (class)	Acidobacteriales
	0		Bacteria	Acidobacteria	Acidobacteria (class)	Acidobacteriales	Acidobacteriaceae
	0		Bacteria	Acidobacteria	Acidobacteria (class)	Acidobacteriales	Acidobacteriaceae
	0		Bacteria	Acidobacteria	Acidobacteria (class)	Acidobacteriales	Acidobacteriaceae
	0		Bacteria	Acidobacteria	Acidobacteria (class)	Acidobacteriales
	0		Bacteria	Acidobacteria	Acidobacteria (class)	Acidobacteriales
	0		Bacteria	Acidobacteria	Acidobacteria (class)	Acidobacteriales
	0		Bacteria	Acidobacteria	Acidobacteria (class)	Acidobacteriales
	0		Bacteria	Acidobacteria	Acidobacteria (class)	Acidobacteriales
	0		Bacteria	Acidobacteria	Acidobacteria (class)
	0		Bacteria	Acidobacteria	Acidobacteria (class)
	0		Bacteria	Acidobacteria	Acidobacteria (class)
	0		Bacteria	Acidobacteria	Acidobacteria (class)
	0		Bacteria	Acidobacteria	Holophagae	Holophagales
	0		Bacteria	Acidobacteria	Holophagae	Holophagales
	0		Bacteria	Acidobacteria	Holophagae	Holophagales
	0		Bacteria	Acidobacteria	Holophagae	Holophagales
	0		Bacteria	Acidobacteria	Holophagae	Holophagales
	0		Bacteria	Acidobacteria	Holophagae	Holophagales
	0		Bacteria	Acidobacteria	Holophagae	Holophagales
	0		Bacteria	Acidobacteria	Holophagae	Holophagales
	0		Bacteria	Acidobacteria	Holophagae	Holophagales
	0		Bacteria	Acidobacteria	Holophagae	Holophagales
	4.96574e-05		Bacteria	Acidobacteria	Holophagae	Holophagales
	0		Bacteria	Acidobacteria	Holophagae	Holophagales
	0		Bacteria	Acidobacteria	Holophagae	Holophagales	Holophagaceae
	0		Bacteria	Acidobacteria	Holophagae
	0		Bacteria	Acidobacteria	Holophagae
	0		Bacteria	Actinobacteria	Actinobacteria (class)	Acidimicrobiales	Acidimicrobiaceae	Ilumatobacter	Ilumatobacter fluminis
	0		Bacteria	Actinobacteria	Actinobacteria (class)	Acidimicrobiales	Acidimicrobiaceae	Ilumatobacter
	0		Bacteria	Actinobacteria	Actinobacteria (class)	Acidimicrobiales	Acidimicrobiaceae	Ilumatobacter
	0.000695203		Bacteria	Actinobacteria	Actinobacteria (class)	Actinomycetales	Cellulomonadaceae	Actinotalea
	0		Bacteria	Actinobacteria	Actinobacteria (class)	Actinomycetales
	0.000148972		Bacteria	Actinobacteria	Actinobacteria (class)	Actinomycetales	Micromonosporaceae
	0		Bacteria	Actinobacteria	Actinobacteria (class)	Actinomycetales
	0		Bacteria	Actinobacteria	Actinobacteria (class)	Actinomycetales	Micromonosporaceae
	0		Bacteria	Actinobacteria	Actinobacteria (class)	Actinomycetales
	4.96574e-05		Bacteria	Actinobacteria	Actinobacteria (class)	Actinomycetales	Cellulomonadaceae
	0.000893833		Bacteria	Actinobacteria	Actinobacteria (class)	Actinomycetales	Cellulomonadaceae	Actinotalea
	0		Bacteria	Actinobacteria	Actinobacteria (class)	Actinomycetales
	0		Bacteria	Actinobacteria	Actinobacteria (class)	Actinomycetales	Sporichthyaceae
	0		Bacteria	Actinobacteria	Actinobacteria (class)	Actinomycetales	Cellulomonadaceae
	0.000347602		Bacteria	Actinobacteria	Actinobacteria (class)	Actinomycetales	Cellulomonadaceae
	0		Bacteria	Actinobacteria	Actinobacteria (class)	Actinomycetales	Nocardiaceae	Nocardia
	0		Bacteria	Actinobacteria	Actinobacteria (class)	Actinomycetales
	0		Bacteria	Actinobacteria	Actinobacteria (class)	Actinomycetales
	0		Bacteria	Actinobacteria	Actinobacteria (class)	Actinomycetales
	0		Bacteria	Actinobacteria	Actinobacteria (class)	Actinomycetales
	0		Bacteria	Actinobacteria	Actinobacteria (class)	Actinomycetales
	0		Bacteria	Actinobacteria	Actinobacteria (class)	Actinomycetales
	0		Bacteria	Actinobacteria	Actinobacteria (class)	Actinomycetales
	0		Bacteria	Actinobacteria	Actinobacteria (class)	Actinomycetales
	4.96574e-05		Bacteria	Actinobacteria	Actinobacteria (class)	Actinomycetales
	4.96574e-05		Bacteria	Actinobacteria	Actinobacteria (class)	Actinomycetales
	0		Bacteria	Actinobacteria	Actinobacteria (class)	Actinomycetales
	0		Bacteria	Actinobacteria	Actinobacteria (class)	Actinomycetales	Cellulomonadaceae	Actinotalea	Actinotalea fermentans
	0		Bacteria	Actinobacteria	Actinobacteria (class)	Actinomycetales
	0		Bacteria	Actinobacteria	Actinobacteria (class)	Actinomycetales
	0		Bacteria	Actinobacteria	Actinobacteria (class)	Actinomycetales	Sporichthyaceae
	0		Bacteria	Actinobacteria	Actinobacteria (class)	Actinomycetales	Nocardiaceae
	0		Bacteria	Actinobacteria	Actinobacteria (class)	Actinomycetales
	0		Bacteria	Actinobacteria	Actinobacteria (class)	Actinomycetales	Microbacteriaceae
	0.000496574		Bacteria	Actinobacteria	Actinobacteria (class)	Actinomycetales	Cellulomonadaceae	Actinotalea
	0		Bacteria	Actinobacteria	Actinobacteria (class)	Actinomycetales
	0		Bacteria	Actinobacteria	Actinobacteria (class)	Actinomycetales	Microbacteriaceae
	0		Bacteria	Actinobacteria	Actinobacteria (class)	Actinomycetales
	0		Bacteria	Actinobacteria	Actinobacteria (class)	Actinomycetales
	0		Bacteria	Actinobacteria	Actinobacteria (class)	Actinomycetales	Nocardioidaceae
	0		Bacteria	Actinobacteria	Actinobacteria (class)	Actinomycetales
	0		Bacteria	Actinobacteria	Actinobacteria (class)	Actinomycetales	Cellulomonadaceae
	0		Bacteria	Actinobacteria	Actinobacteria (class)	Actinomycetales
	0		Bacteria	Actinobacteria	Actinobacteria (class)	Actinomycetales
	0		Bacteria	Actinobacteria	Actinobacteria (class)	Actinomycetales
	0		Bacteria	Actinobacteria	Actinobacteria (class)	Actinomycetales
	0		Bacteria	Actinobacteria	Actinobacteria (class)	Bifidobacteriales
	0		Bacteria	Actinobacteria	Actinobacteria (class)	Nitriliruptorales	Nitriliruptoraceae
	0		Bacteria	Actinobacteria	Actinobacteria (class)	Nitriliruptorales	Nitriliruptoraceae
	0		Bacteria	Actinobacteria	Actinobacteria (class)	Nitriliruptorales	Nitriliruptoraceae
	0		Bacteria	Actinobacteria	Actinobacteria (class)	Rubrobacterales
	0		Bacteria	Actinobacteria	Actinobacteria (class)	Rubrobacterales
	0		Bacteria	Actinobacteria	Actinobacteria (class)	Rubrobacterales
	0		Bacteria	Actinobacteria	Actinobacteria (class)	Rubrobacterales
	0		Bacteria	Actinobacteria	Actinobacteria (class)	Rubrobacterales
	0		Bacteria	Actinobacteria	Actinobacteria (class)	Rubrobacterales
	0		Bacteria	Actinobacteria	Actinobacteria (class)	Rubrobacterales
	0		Bacteria	Actinobacteria	Actinobacteria (class)	Rubrobacterales
	0		Bacteria	Actinobacteria	Actinobacteria (class)	Rubrobacterales
	0		Bacteria	Actinobacteria	Actinobacteria (class)	Rubrobacterales
	0		Bacteria	Actinobacteria	Actinobacteria (class)	Rubrobacterales
	0		Bacteria	Actinobacteria	Actinobacteria (class)	Rubrobacterales
	0		Bacteria	Actinobacteria	Actinobacteria (class)	Rubrobacterales
	0		Bacteria	Actinobacteria	Actinobacteria (class)	Rubrobacterales
	0		Bacteria	Actinobacteria	Actinobacteria (class)	Rubrobacterales
	0		Bacteria	Actinobacteria	Actinobacteria (class)	Rubrobacterales
	0		Bacteria	Actinobacteria	Actinobacteria (class)	Rubrobacterales
	0		Bacteria	Actinobacteria	Actinobacteria (class)	Rubrobacterales
	0		Bacteria	Actinobacteria	Actinobacteria (class)	Rubrobacterales
	0		Bacteria	Actinobacteria	Actinobacteria (class)	Rubrobacterales
	0		Bacteria	Actinobacteria	Actinobacteria (class)	Rubrobacterales
	0		Bacteria	Actinobacteria	Actinobacteria (class)	Rubrobacterales
	0		Bacteria	Actinobacteria	Actinobacteria (class)	Rubrobacterales
	0		Bacteria	Actinobacteria	Actinobacteria (class)	Rubrobacterales
	0		Bacteria	Actinobacteria	Actinobacteria (class)	Rubrobacterales
	0		Bacteria	Actinobacteria	Actinobacteria (class)	Rubrobacterales
	0		Bacteria	Actinobacteria	Actinobacteria (class)	Rubrobacterales
	0		Bacteria	Actinobacteria	Actinobacteria (class)	Rubrobacterales
	0		Bacteria	Actinobacteria	Actinobacteria (class)	Rubrobacterales
	0		Bacteria	Actinobacteria	Actinobacteria (class)	Rubrobacterales	Rubrobacteraceae
	0		Bacteria	Actinobacteria	Actinobacteria (class)	Rubrobacterales
	0		Bacteria	Actinobacteria	Actinobacteria (class)	Rubrobacterales	Rubrobacteraceae
	0		Bacteria	Actinobacteria	Actinobacteria (class)	Rubrobacterales
	0		Bacteria	Actinobacteria	Actinobacteria (class)	Rubrobacterales
	0		Bacteria	Actinobacteria	Actinobacteria (class)	Rubrobacterales	Rubrobacteraceae
	0		Bacteria	Actinobacteria	Actinobacteria (class)	Rubrobacterales
	0		Bacteria	Actinobacteria	Actinobacteria (class)	Rubrobacterales	Rubrobacteraceae
	0		Bacteria	Actinobacteria	Actinobacteria (class)	Rubrobacterales
	0		Bacteria	Actinobacteria	Actinobacteria (class)	Rubrobacterales
	0		Bacteria	Actinobacteria	Actinobacteria (class)	Rubrobacterales
	0		Bacteria	Actinobacteria	Actinobacteria (class)	Rubrobacterales
	0		Bacteria	Actinobacteria	Actinobacteria (class)	Rubrobacterales
	0		Bacteria	Actinobacteria	Actinobacteria (class)	Rubrobacterales	Rubrobacteraceae
	0		Bacteria	Actinobacteria	Actinobacteria (class)	Rubrobacterales
	0		Bacteria	Actinobacteria	Actinobacteria (class)	Rubrobacterales
	0		Bacteria	Actinobacteria	Actinobacteria (class)	Rubrobacterales
	0		Bacteria	Actinobacteria	Actinobacteria (class)	Rubrobacterales
	0		Bacteria	Actinobacteria	Actinobacteria (class)	Rubrobacterales
	0		Bacteria	Actinobacteria	Actinobacteria (class)	Rubrobacterales	Rubrobacteraceae
	0		Bacteria	Actinobacteria	Actinobacteria (class)	Rubrobacterales	Rubrobacteraceae
	0		Bacteria	Actinobacteria	Actinobacteria (class)	Rubrobacterales
	0		Bacteria	Actinobacteria	Actinobacteria (class)	Rubrobacterales
	0		Bacteria	Actinobacteria	Actinobacteria (class)	Rubrobacterales
	0		Bacteria	Actinobacteria	Actinobacteria (class)	Rubrobacterales
	0		Bacteria	Actinobacteria	Actinobacteria (class)	Rubrobacterales
	0		Bacteria	Actinobacteria	Actinobacteria (class)	Rubrobacterales	Rubrobacteraceae
	0		Bacteria	Actinobacteria	Actinobacteria (class)	Rubrobacterales
	0		Bacteria	Actinobacteria	Actinobacteria (class)	Rubrobacterales	Rubrobacteraceae
	0		Bacteria	Actinobacteria	Actinobacteria (class)	Rubrobacterales
	0		Bacteria	Actinobacteria	Actinobacteria (class)	Rubrobacterales
	4.96574e-05		Bacteria	Actinobacteria	Actinobacteria (class)	Rubrobacterales	Rubrobacteraceae
	0		Bacteria	Actinobacteria	Actinobacteria (class)	Rubrobacterales
	0		Bacteria	Actinobacteria	Actinobacteria (class)	Rubrobacterales	Rubrobacteraceae
	0		Bacteria	Actinobacteria	Actinobacteria (class)	Rubrobacterales
	0		Bacteria	Actinobacteria	Actinobacteria (class)	Rubrobacterales
	0		Bacteria	Actinobacteria	Actinobacteria (class)	Rubrobacterales	Rubrobacteraceae
	0		Bacteria	Actinobacteria	Actinobacteria (class)	Rubrobacterales
	0		Bacteria	Actinobacteria	Actinobacteria (class)	Rubrobacterales
	0		Bacteria	Actinobacteria	Actinobacteria (class)	Rubrobacterales
	9.93147e-05		Bacteria	Actinobacteria	Actinobacteria (class)	Rubrobacterales
	0		Bacteria	Actinobacteria	Actinobacteria (class)	Rubrobacterales	Rubrobacteraceae
	0		Bacteria	Actinobacteria	Actinobacteria (class)	Rubrobacterales
	0		Bacteria	Actinobacteria	Actinobacteria (class)	Rubrobacterales
	0		Bacteria	Actinobacteria	Actinobacteria (class)	Rubrobacterales	Rubrobacteraceae
	0		Bacteria	Actinobacteria	Actinobacteria (class)	Rubrobacterales	Rubrobacteraceae
	0		Bacteria	Actinobacteria	Actinobacteria (class)	Rubrobacterales	Rubrobacteraceae
	0		Bacteria	Actinobacteria	Actinobacteria (class)	Rubrobacterales
	0		Bacteria	Actinobacteria	Actinobacteria (class)	Rubrobacterales
	0		Bacteria	Actinobacteria	Actinobacteria (class)	Rubrobacterales
	0		Bacteria	Actinobacteria	Actinobacteria (class)	Rubrobacterales	Rubrobacteraceae	Rubrobacter
	0		Bacteria	Actinobacteria	Actinobacteria (class)	Solirubrobacterales
	0		Bacteria	Actinobacteria	Actinobacteria (class)
	0		Bacteria	Actinobacteria	Actinobacteria (class)
	0		Bacteria	Actinobacteria	Actinobacteria (class)
	0		Bacteria	Actinobacteria	Actinobacteria (class)
	0		Bacteria	Actinobacteria	Actinobacteria (class)
	0		Bacteria	Actinobacteria	Actinobacteria (class)
	0		Bacteria	Actinobacteria	Actinobacteria (class)
	0		Bacteria	Actinobacteria	Actinobacteria (class)
	0		Bacteria	Actinobacteria	Actinobacteria (class)
	0		Bacteria	Actinobacteria	Actinobacteria (class)
	0		Bacteria	Aquificae	Aquificae (class)	Aquificales
	0		Bacteria	Bacteroidetes	Bacteroidetes (class)	Bacteroidetes (order)
	0		Bacteria	Bacteroidetes	Bacteroidetes (class)	Bacteroidetes (order)
	0.000148972		Bacteria	Bacteroidetes	Bacteroidetes (class)	Bacteroidetes (order)
	0		Bacteria	Bacteroidetes	Bacteroidetes (class)	Bacteroidetes (order)
	0		Bacteria	Bacteroidetes	Bacteroidetes (class)	Bacteroidetes (order)
	0		Bacteria	Bacteroidetes	Bacteroidetes (class)	Bacteroidetes (order)	Bacteroidetes (family)
	0		Bacteria	Bacteroidetes	Bacteroidetes (class)	Bacteroidetes (order)
	0		Bacteria	Bacteroidetes	Bacteroidetes (class)	Bacteroidetes (order)	Bacteroidetes (family)
	0		Bacteria	Bacteroidetes	Bacteroidia	Bacteroidales	Marinilabiaceae
	0.000248287		Bacteria	Bacteroidetes	Bacteroidia	Bacteroidales	Marinilabiaceae
	0		Bacteria	Bacteroidetes	Bacteroidia	Bacteroidales	Bacteroidaceae
	0		Bacteria	Bacteroidetes	Bacteroidia	Bacteroidales	Bacteroidaceae
	0		Bacteria	Bacteroidetes	Bacteroidia	Bacteroidales
	0		Bacteria	Bacteroidetes	Bacteroidia	Bacteroidales	Bacteroidaceae
	0		Bacteria	Bacteroidetes	Bacteroidia	Bacteroidales
	4.96574e-05		Bacteria	Bacteroidetes	Bacteroidia	Bacteroidales
	0		Bacteria	Bacteroidetes	Bacteroidia	Bacteroidales
	0		Bacteria	Bacteroidetes	Bacteroidia	Bacteroidales
	0		Bacteria	Bacteroidetes	Bacteroidia	Bacteroidales
	0		Bacteria	Bacteroidetes	Bacteroidia	Bacteroidales
	0		Bacteria	Bacteroidetes	Bacteroidia	Bacteroidales
	0		Bacteria	Bacteroidetes	Bacteroidia	Bacteroidales	Bacteroidaceae
	0		Bacteria	Bacteroidetes	Bacteroidia	Bacteroidales	Porphyromonadaceae
	0		Bacteria	Bacteroidetes	Bacteroidia	Bacteroidales
	0		Bacteria	Bacteroidetes	Bacteroidia	Bacteroidales	Bacteroidaceae
	0		Bacteria	Bacteroidetes	Bacteroidia	Bacteroidales
	0		Bacteria	Bacteroidetes	Bacteroidia
	0		Bacteria	Bacteroidetes	Bacteroidia
	0		Bacteria	Bacteroidetes	Bacteroidia
	0		Bacteria	Bacteroidetes	Bacteroidia
	0		Bacteria	Bacteroidetes	Cytophagia	Cytophagales
	0.000794518		Bacteria	Bacteroidetes	Cytophagia	Cytophagales
	0		Bacteria	Bacteroidetes	Cytophagia	Cytophagales	Cytophagaceae
	0.000546231		Bacteria	Bacteroidetes	Cytophagia	Cytophagales
	0		Bacteria	Bacteroidetes	Cytophagia	Cytophagales
	0		Bacteria	Bacteroidetes	Cytophagia	Cytophagales	Cytophagaceae
	9.93147e-05		Bacteria	Bacteroidetes	Cytophagia	Cytophagales
	0		Bacteria	Bacteroidetes	Cytophagia	Cytophagales
	0		Bacteria	Bacteroidetes	Cytophagia	Cytophagales	Cytophagaceae
	0		Bacteria	Bacteroidetes	Cytophagia	Cytophagales	Cytophagaceae
	4.96574e-05		Bacteria	Bacteroidetes	Cytophagia	Cytophagales	Cytophagaceae
	0.000248287		Bacteria	Bacteroidetes	Cytophagia	Cytophagales	Flammeovirgaceae
	0		Bacteria	Bacteroidetes	Cytophagia	Cytophagales
	0		Bacteria	Bacteroidetes	Cytophagia	Cytophagales
	0.000148972		Bacteria	Bacteroidetes	Cytophagia	Cytophagales	Cytophagaceae
	0		Bacteria	Bacteroidetes	Cytophagia	Cytophagales
	0		Bacteria	Bacteroidetes	Cytophagia	Cytophagales	Cytophagaceae
	0.00094349		Bacteria	Bacteroidetes	Cytophagia	Cytophagales	Flammeovirgaceae
	0		Bacteria	Bacteroidetes	Cytophagia	Cytophagales	Cytophagaceae
	0		Bacteria	Bacteroidetes	Cytophagia	Cytophagales
	0		Bacteria	Bacteroidetes	Cytophagia	Cytophagales	Flammeovirgaceae
	4.96574e-05		Bacteria	Bacteroidetes	Cytophagia	Cytophagales	Cytophagaceae
	0.000148972		Bacteria	Bacteroidetes	Cytophagia	Cytophagales	Flammeovirgaceae
	0		Bacteria	Bacteroidetes	Cytophagia	Cytophagales	Cytophagaceae
	0.000198629		Bacteria	Bacteroidetes	Cytophagia	Cytophagales
	0		Bacteria	Bacteroidetes	Cytophagia	Cytophagales	Cytophagaceae
	4.96574e-05		Bacteria	Bacteroidetes	Cytophagia	Cytophagales
	0		Bacteria	Bacteroidetes	Cytophagia	Cytophagales
	0.00109246		Bacteria	Bacteroidetes	Cytophagia	Cytophagales	Cytophagaceae
	0		Bacteria	Bacteroidetes	Cytophagia	Cytophagales	Cytophagaceae
	4.96574e-05		Bacteria	Bacteroidetes	Cytophagia	Cytophagales	Cytophagaceae
	0		Bacteria	Bacteroidetes	Cytophagia	Cytophagales	Cytophagaceae
	0		Bacteria	Bacteroidetes	Cytophagia	Cytophagales
	0.000397259		Bacteria	Bacteroidetes	Cytophagia	Cytophagales	Flammeovirgaceae
	0		Bacteria	Bacteroidetes	Cytophagia	Cytophagales	Cytophagaceae
	0		Bacteria	Bacteroidetes	Cytophagia	Cytophagales
	0		Bacteria	Bacteroidetes	Cytophagia	Cytophagales	Cytophagaceae
	0.000347602		Bacteria	Bacteroidetes	Cytophagia	Cytophagales	Cytophagaceae
	4.96574e-05		Bacteria	Bacteroidetes	Cytophagia	Cytophagales	Flammeovirgaceae
	0		Bacteria	Bacteroidetes	Cytophagia	Cytophagales
	0.000198629		Bacteria	Bacteroidetes	Cytophagia	Cytophagales
	0.000645546		Bacteria	Bacteroidetes	Cytophagia	Cytophagales	Cytophagaceae
	0		Bacteria	Bacteroidetes	Cytophagia	Cytophagales	Cytophagaceae
	4.96574e-05		Bacteria	Bacteroidetes	Cytophagia	Cytophagales
	0		Bacteria	Bacteroidetes	Cytophagia	Cytophagales	Cytophagaceae
	0.000198629		Bacteria	Bacteroidetes	Cytophagia	Cytophagales
	0		Bacteria	Bacteroidetes	Cytophagia	Cytophagales
	0		Bacteria	Bacteroidetes	Cytophagia	Cytophagales
	0		Bacteria	Bacteroidetes	Cytophagia	Cytophagales
	0		Bacteria	Bacteroidetes	Cytophagia	Cytophagales	Cytophagaceae
	0.000397259		Bacteria	Bacteroidetes	Cytophagia	Cytophagales	Cytophagaceae
	0		Bacteria	Bacteroidetes	Cytophagia	Cytophagales	Cytophagaceae
	0.000248287		Bacteria	Bacteroidetes	Cytophagia	Cytophagales	Cytophagaceae	Cytophaga	Cytophaga sp
	0.000148972		Bacteria	Bacteroidetes	Cytophagia	Cytophagales
	0		Bacteria	Bacteroidetes	Cytophagia	Cytophagales
	0.000496574		Bacteria	Bacteroidetes	Cytophagia	Cytophagales	Flammeovirgaceae
	0		Bacteria	Bacteroidetes	Cytophagia	Cytophagales	Cytophagaceae
	0		Bacteria	Bacteroidetes	Cytophagia	Cytophagales
	0		Bacteria	Bacteroidetes	Cytophagia	Cytophagales	Cytophagaceae
	0.000148972		Bacteria	Bacteroidetes	Cytophagia	Cytophagales
	0.000148972		Bacteria	Bacteroidetes	Cytophagia	Cytophagales
	0		Bacteria	Bacteroidetes	Cytophagia	Cytophagales
	0		Bacteria	Bacteroidetes	Cytophagia	Cytophagales
	0		Bacteria	Bacteroidetes	Cytophagia	Cytophagales
	0		Bacteria	Bacteroidetes	Cytophagia	Cytophagales	Cytophagaceae
	0		Bacteria	Bacteroidetes	Cytophagia	Cytophagales	Cytophagaceae	Cytophaga	Cytophaga sp
	0		Bacteria	Bacteroidetes	Cytophagia	Cytophagales	Flammeovirgaceae
	0		Bacteria	Bacteroidetes	Cytophagia	Cytophagales
	0		Bacteria	Bacteroidetes	Cytophagia	Cytophagales
	0		Bacteria	Bacteroidetes	Cytophagia	Cytophagales	Cytophagaceae
	0.000993147		Bacteria	Bacteroidetes	Cytophagia	Cytophagales	Cytophagaceae
	0.000148972		Bacteria	Bacteroidetes	Cytophagia	Cytophagales
	0		Bacteria	Bacteroidetes	Cytophagia	Cytophagales
	0		Bacteria	Bacteroidetes	Cytophagia	Cytophagales
	0		Bacteria	Bacteroidetes	Cytophagia	Cytophagales
	0		Bacteria	Bacteroidetes	Cytophagia	Cytophagales
	4.96574e-05		Bacteria	Bacteroidetes	Cytophagia	Cytophagales	Cytophagaceae	Cytophaga	Cytophaga sp
	0		Bacteria	Bacteroidetes	Cytophagia	Cytophagales
	0		Bacteria	Bacteroidetes	Cytophagia	Cytophagales	Cytophagaceae
	4.96574e-05		Bacteria	Bacteroidetes	Cytophagia	Cytophagales
	0.000347602		Bacteria	Bacteroidetes	Cytophagia	Cytophagales	Cytophagaceae
	0		Bacteria	Bacteroidetes	Cytophagia	Cytophagales	Cytophagaceae
	0.000198629		Bacteria	Bacteroidetes	Cytophagia	Cytophagales	Flammeovirgaceae
	0		Bacteria	Bacteroidetes	Cytophagia	Cytophagales
	0		Bacteria	Bacteroidetes	Cytophagia	Cytophagales	Cytophagaceae
	0		Bacteria	Bacteroidetes	Cytophagia	Cytophagales
	0		Bacteria	Bacteroidetes	Cytophagia	Cytophagales
	0		Bacteria	Bacteroidetes	Cytophagia	Cytophagales
	0		Bacteria	Bacteroidetes	Cytophagia	Cytophagales	Cytophagaceae
	0		Bacteria	Bacteroidetes	Cytophagia	Cytophagales
	0		Bacteria	Bacteroidetes	Cytophagia	Cytophagales
	0		Bacteria	Bacteroidetes	Cytophagia	Cytophagales
	4.96574e-05		Bacteria	Bacteroidetes	Cytophagia	Cytophagales
	0		Bacteria	Bacteroidetes	Cytophagia	Cytophagales
	4.96574e-05		Bacteria	Bacteroidetes	Cytophagia	Cytophagales
	0		Bacteria	Bacteroidetes	Cytophagia	Cytophagales
	0		Bacteria	Bacteroidetes	Cytophagia	Cytophagales	Cytophagaceae
	0		Bacteria	Bacteroidetes	Cytophagia	Cytophagales
	0		Bacteria	Bacteroidetes	Cytophagia	Cytophagales	Cytophagaceae
	4.96574e-05		Bacteria	Bacteroidetes	Cytophagia	Cytophagales	Cytophagaceae
	0		Bacteria	Bacteroidetes	Cytophagia	Cytophagales	Cytophagaceae
	0		Bacteria	Bacteroidetes	Cytophagia	Cytophagales	Cytophagaceae
	0		Bacteria	Bacteroidetes	Cytophagia	Cytophagales
	0		Bacteria	Bacteroidetes	Cytophagia	Cytophagales	Cytophagaceae
	0		Bacteria	Bacteroidetes	Cytophagia	Cytophagales	Cytophagaceae
	0		Bacteria	Bacteroidetes	Cytophagia	Cytophagales
	0		Bacteria	Bacteroidetes	Cytophagia	Cytophagales	Cytophagaceae
	0		Bacteria	Bacteroidetes	Cytophagia	Cytophagales
	0		Bacteria	Bacteroidetes	Cytophagia	Cytophagales
	0		Bacteria	Bacteroidetes	Cytophagia	Cytophagales
	0		Bacteria	Bacteroidetes	Cytophagia	Cytophagales	Cytophagaceae
	0		Bacteria	Bacteroidetes	Cytophagia	Cytophagales	Cytophagaceae
	0		Bacteria	Bacteroidetes	Cytophagia	Cytophagales	Cytophagaceae
	0		Bacteria	Bacteroidetes	Cytophagia	Cytophagales
	0		Bacteria	Bacteroidetes	Cytophagia	Cytophagales
	0		Bacteria	Bacteroidetes	Cytophagia	Cytophagales
	0		Bacteria	Bacteroidetes	Cytophagia	Cytophagales	Cytophagaceae
	0		Bacteria	Bacteroidetes	Cytophagia	Cytophagales	Flammeovirgaceae
	0		Bacteria	Bacteroidetes	Cytophagia	Cytophagales
	0		Bacteria	Bacteroidetes	Cytophagia	Cytophagales
	0		Bacteria	Bacteroidetes	Cytophagia	Cytophagales
	0		Bacteria	Bacteroidetes	Cytophagia	Cytophagales
	0		Bacteria	Bacteroidetes	Cytophagia	Cytophagales
	0		Bacteria	Bacteroidetes	Cytophagia	Cytophagales
	0		Bacteria	Bacteroidetes	Cytophagia	Cytophagales	Flammeovirgaceae
	0		Bacteria	Bacteroidetes	Cytophagia	Cytophagales
	0		Bacteria	Bacteroidetes	Cytophagia	Cytophagales
	0		Bacteria	Bacteroidetes	Cytophagia	Cytophagales	Cytophagaceae	Cytophaga
	0.000148972		Bacteria	Bacteroidetes	Cytophagia	Cytophagales	Cytophagaceae
	0		Bacteria	Bacteroidetes	Cytophagia	Cytophagales
	0		Bacteria	Bacteroidetes	Cytophagia	Cytophagales
	0		Bacteria	Bacteroidetes	Cytophagia	Cytophagales	Cytophagaceae
	0		Bacteria	Bacteroidetes	Cytophagia	Cytophagales
	0.000297944		Bacteria	Bacteroidetes	Cytophagia	Cytophagales	Cytophagaceae
	0		Bacteria	Bacteroidetes	Cytophagia	Cytophagales	Cytophagaceae
	9.93147e-05		Bacteria	Bacteroidetes	Cytophagia	Cytophagales
	0.000248287		Bacteria	Bacteroidetes	Cytophagia	Cytophagales
	0		Bacteria	Bacteroidetes	Cytophagia	Cytophagales
	0		Bacteria	Bacteroidetes	Cytophagia	Cytophagales
	0		Bacteria	Bacteroidetes	Cytophagia	Cytophagales	Cytophagaceae
	0		Bacteria	Bacteroidetes	Cytophagia	Cytophagales
	0		Bacteria	Bacteroidetes	Cytophagia	Cytophagales
	0		Bacteria	Bacteroidetes	Cytophagia	Cytophagales	Cytophagaceae
	0		Bacteria	Bacteroidetes	Cytophagia	Cytophagales
	0		Bacteria	Bacteroidetes	Cytophagia	Cytophagales
	0		Bacteria	Bacteroidetes	Cytophagia	Cytophagales
	0		Bacteria	Bacteroidetes	Cytophagia	Cytophagales
	0		Bacteria	Bacteroidetes	Cytophagia	Cytophagales
	0		Bacteria	Bacteroidetes	Cytophagia	Cytophagales
	0		Bacteria	Bacteroidetes	Cytophagia	Cytophagales	Cytophagaceae
	0		Bacteria	Bacteroidetes	Cytophagia	Cytophagales
	0		Bacteria	Bacteroidetes	Cytophagia	Cytophagales	Cytophagaceae
	0		Bacteria	Bacteroidetes	Cytophagia	Cytophagales	Cytophagaceae
	0		Bacteria	Bacteroidetes	Cytophagia	Cytophagales
	0		Bacteria	Bacteroidetes	Cytophagia	Cytophagales
	0		Bacteria	Bacteroidetes	Cytophagia	Cytophagales	Flammeovirgaceae
	4.96574e-05		Bacteria	Bacteroidetes	Cytophagia	Cytophagales	Cytophagaceae
	0		Bacteria	Bacteroidetes	Cytophagia	Cytophagales	Cytophagaceae
	0		Bacteria	Bacteroidetes	Cytophagia	Cytophagales
	0		Bacteria	Bacteroidetes	Cytophagia	Cytophagales
	9.93147e-05		Bacteria	Bacteroidetes	Cytophagia	Cytophagales	Cytophagaceae
	0		Bacteria	Bacteroidetes	Cytophagia	Cytophagales	Cytophagaceae
	0		Bacteria	Bacteroidetes	Cytophagia	Cytophagales
	0		Bacteria	Bacteroidetes	Cytophagia	Cytophagales
	0		Bacteria	Bacteroidetes	Cytophagia	Cytophagales
	0		Bacteria	Bacteroidetes	Cytophagia	Cytophagales	Cytophagaceae
	0		Bacteria	Bacteroidetes	Cytophagia	Cytophagales
	0		Bacteria	Bacteroidetes	Cytophagia	Cytophagales	Cytophagaceae
	4.96574e-05		Bacteria	Bacteroidetes	Cytophagia	Cytophagales	Flammeovirgaceae
	0		Bacteria	Bacteroidetes	Cytophagia	Cytophagales
	0		Bacteria	Bacteroidetes	Cytophagia	Cytophagales	Flammeovirgaceae
	0		Bacteria	Bacteroidetes	Cytophagia	Cytophagales
	0		Bacteria	Bacteroidetes	Cytophagia	Cytophagales
	0		Bacteria	Bacteroidetes	Cytophagia	Cytophagales
	0.000148972		Bacteria	Bacteroidetes	Cytophagia	Cytophagales	Cytophagaceae
	0		Bacteria	Bacteroidetes	Cytophagia	Cytophagales
	0		Bacteria	Bacteroidetes	Cytophagia	Cytophagales
	0		Bacteria	Bacteroidetes	Cytophagia	Cytophagales
	0		Bacteria	Bacteroidetes	Cytophagia	Cytophagales	Cytophagaceae
	0		Bacteria	Bacteroidetes	Cytophagia	Cytophagales
	0		Bacteria	Bacteroidetes	Cytophagia	Cytophagales
	0		Bacteria	Bacteroidetes	Cytophagia	Cytophagales	Cytophagaceae
	0		Bacteria	Bacteroidetes	Cytophagia	Cytophagales
	0		Bacteria	Bacteroidetes	Cytophagia	Cytophagales	Cytophagaceae
	0		Bacteria	Bacteroidetes	Cytophagia	Cytophagales	Flammeovirgaceae
	0.000446916		Bacteria	Bacteroidetes	Cytophagia	Cytophagales
	0		Bacteria	Bacteroidetes	Cytophagia	Cytophagales	Flammeovirgaceae
	0		Bacteria	Bacteroidetes	Cytophagia	Cytophagales
	0		Bacteria	Bacteroidetes	Cytophagia	Cytophagales
	0		Bacteria	Bacteroidetes	Cytophagia	Cytophagales
	0		Bacteria	Bacteroidetes	Cytophagia	Cytophagales
	0		Bacteria	Bacteroidetes	Cytophagia	Cytophagales
	0.000148972		Bacteria	Bacteroidetes	Cytophagia	Cytophagales	Cytophagaceae	Cytophaga
	0		Bacteria	Bacteroidetes	Cytophagia	Cytophagales	Cytophagaceae
	0		Bacteria	Bacteroidetes	Cytophagia	Cytophagales
	0		Bacteria	Bacteroidetes	Cytophagia	Cytophagales	Cytophagaceae
	0		Bacteria	Bacteroidetes	Cytophagia	Cytophagales
	0		Bacteria	Bacteroidetes	Cytophagia	Cytophagales	Cytophagaceae
	0		Bacteria	Bacteroidetes	Cytophagia	Cytophagales	Cytophagaceae
	0.000198629		Bacteria	Bacteroidetes	Cytophagia	Cytophagales
	0		Bacteria	Bacteroidetes	Cytophagia	Cytophagales
	0		Bacteria	Bacteroidetes	Cytophagia	Cytophagales
	0		Bacteria	Bacteroidetes	Cytophagia	Cytophagales	Cytophagaceae
	0		Bacteria	Bacteroidetes	Cytophagia	Cytophagales	Cytophagaceae
	0		Bacteria	Bacteroidetes	Cytophagia	Cytophagales
	0		Bacteria	Bacteroidetes	Cytophagia	Cytophagales
	0		Bacteria	Bacteroidetes	Cytophagia	Cytophagales	Cytophagaceae
	0		Bacteria	Bacteroidetes	Cytophagia	Cytophagales
	0.000248287		Bacteria	Bacteroidetes	Cytophagia	Cytophagales	Cytophagaceae
	0		Bacteria	Bacteroidetes	Cytophagia	Cytophagales
	0		Bacteria	Bacteroidetes	Cytophagia	Cytophagales
	0		Bacteria	Bacteroidetes	Cytophagia	Cytophagales	Cytophagaceae
	4.96574e-05		Bacteria	Bacteroidetes	Cytophagia	Cytophagales	Cytophagaceae
	0		Bacteria	Bacteroidetes	Cytophagia	Cytophagales
	4.96574e-05		Bacteria	Bacteroidetes	Cytophagia	Cytophagales	Cytophagaceae
	0		Bacteria	Bacteroidetes	Cytophagia	Cytophagales	Cyclobacteriaceae
	0		Bacteria	Bacteroidetes	Cytophagia	Cytophagales
	0		Bacteria	Bacteroidetes	Cytophagia	Cytophagales
	0		Bacteria	Bacteroidetes	Cytophagia	Cytophagales	Cytophagaceae
	0		Bacteria	Bacteroidetes	Cytophagia	Cytophagales	Cytophagaceae
	4.96574e-05		Bacteria	Bacteroidetes	Cytophagia	Cytophagales	Flammeovirgaceae
	0		Bacteria	Bacteroidetes	Cytophagia	Cytophagales
	0		Bacteria	Bacteroidetes	Cytophagia	Cytophagales
	0		Bacteria	Bacteroidetes	Cytophagia	Cytophagales
	0		Bacteria	Bacteroidetes	Cytophagia	Cytophagales
	0		Bacteria	Bacteroidetes	Cytophagia	Cytophagales
	0.000297944		Bacteria	Bacteroidetes	Cytophagia	Cytophagales
	0		Bacteria	Bacteroidetes	Cytophagia	Cytophagales	Cytophagaceae
	0		Bacteria	Bacteroidetes	Cytophagia	Cytophagales
	0		Bacteria	Bacteroidetes	Cytophagia	Cytophagales
	0		Bacteria	Bacteroidetes	Cytophagia	Cytophagales	Flammeovirgaceae
	9.93147e-05		Bacteria	Bacteroidetes	Cytophagia	Cytophagales
	0		Bacteria	Bacteroidetes	Cytophagia	Cytophagales
	0		Bacteria	Bacteroidetes	Cytophagia	Cytophagales
	9.93147e-05		Bacteria	Bacteroidetes	Cytophagia	Cytophagales	Cytophagaceae
	0		Bacteria	Bacteroidetes	Cytophagia	Cytophagales	Cytophagaceae
	0		Bacteria	Bacteroidetes	Cytophagia	Cytophagales
	0.000148972		Bacteria	Bacteroidetes	Cytophagia	Cytophagales	Cytophagaceae
	0		Bacteria	Bacteroidetes	Cytophagia	Cytophagales
	0		Bacteria	Bacteroidetes	Cytophagia	Cytophagales
	0		Bacteria	Bacteroidetes	Cytophagia	Cytophagales
	0		Bacteria	Bacteroidetes	Cytophagia	Cytophagales
	0		Bacteria	Bacteroidetes	Cytophagia	Cytophagales
	0		Bacteria	Bacteroidetes	Cytophagia	Cytophagales	Cytophagaceae
	0		Bacteria	Bacteroidetes	Cytophagia	Cytophagales
	0		Bacteria	Bacteroidetes	Cytophagia	Cytophagales
	0		Bacteria	Bacteroidetes	Cytophagia	Cytophagales
	0		Bacteria	Bacteroidetes	Cytophagia	Cytophagales
	0		Bacteria	Bacteroidetes	Cytophagia	Cytophagales
	0		Bacteria	Bacteroidetes	Cytophagia	Cytophagales	Cytophagaceae
	0		Bacteria	Bacteroidetes	Cytophagia	Cytophagales	Cytophagaceae
	0		Bacteria	Bacteroidetes	Cytophagia	Cytophagales	Cytophagaceae
	0		Bacteria	Bacteroidetes	Cytophagia	Cytophagales
	0		Bacteria	Bacteroidetes	Cytophagia	Cytophagales	Cytophagaceae
	0		Bacteria	Bacteroidetes	Cytophagia	Cytophagales
	0		Bacteria	Bacteroidetes	Cytophagia	Cytophagales
	4.96574e-05		Bacteria	Bacteroidetes	Cytophagia	Cytophagales	Cytophagaceae
	0		Bacteria	Bacteroidetes	Cytophagia	Cytophagales
	4.96574e-05		Bacteria	Bacteroidetes	Cytophagia	Cytophagales	Cytophagaceae
	0		Bacteria	Bacteroidetes	Cytophagia	Cytophagales	Cytophagaceae
	0		Bacteria	Bacteroidetes	Cytophagia	Cytophagales
	0		Bacteria	Bacteroidetes	Cytophagia	Cytophagales
	0		Bacteria	Bacteroidetes	Cytophagia	Cytophagales
	0		Bacteria	Bacteroidetes	Cytophagia	Cytophagales
	0		Bacteria	Bacteroidetes	Cytophagia	Cytophagales	Cytophagaceae
	0		Bacteria	Bacteroidetes	Cytophagia	Cytophagales
	0		Bacteria	Bacteroidetes	Cytophagia	Cytophagales
	0		Bacteria	Bacteroidetes	Cytophagia	Cytophagales	Cytophagaceae
	0		Bacteria	Bacteroidetes	Cytophagia	Cytophagales	Cytophagaceae
	0		Bacteria	Bacteroidetes	Cytophagia	Cytophagales	Cytophagaceae
	0		Bacteria	Bacteroidetes	Cytophagia	Cytophagales	Cytophagaceae
	0		Bacteria	Bacteroidetes	Cytophagia	Cytophagales
	0		Bacteria	Bacteroidetes	Cytophagia	Cytophagales
	0		Bacteria	Bacteroidetes	Cytophagia	Cytophagales	Cytophagaceae
	9.93147e-05		Bacteria	Bacteroidetes	Cytophagia	Cytophagales	Flammeovirgaceae
	0		Bacteria	Bacteroidetes	Cytophagia	Cytophagales
	0		Bacteria	Bacteroidetes	Cytophagia	Cytophagales	Cytophagaceae
	0		Bacteria	Bacteroidetes	Cytophagia	Cytophagales
	0		Bacteria	Bacteroidetes	Cytophagia	Cytophagales	Cytophagaceae
	9.93147e-05		Bacteria	Bacteroidetes	Cytophagia	Cytophagales
	0		Bacteria	Bacteroidetes	Cytophagia	Cytophagales	Cytophagaceae
	0		Bacteria	Bacteroidetes	Cytophagia	Cytophagales
	0		Bacteria	Bacteroidetes	Cytophagia	Cytophagales
	9.93147e-05		Bacteria	Bacteroidetes	Cytophagia	Cytophagales
	0		Bacteria	Bacteroidetes	Cytophagia	Cytophagales
	0		Bacteria	Bacteroidetes	Cytophagia	Cytophagales
	0		Bacteria	Bacteroidetes	Cytophagia	Cytophagales	Cytophagaceae
	0		Bacteria	Bacteroidetes	Cytophagia	Cytophagales	Cytophagaceae
	0		Bacteria	Bacteroidetes	Cytophagia	Cytophagales
	0		Bacteria	Bacteroidetes	Cytophagia	Cytophagales
	0		Bacteria	Bacteroidetes	Cytophagia	Cytophagales
	0		Bacteria	Bacteroidetes	Cytophagia	Cytophagales	Cytophagaceae
	4.96574e-05		Bacteria	Bacteroidetes	Cytophagia	Cytophagales	Cytophagaceae
	0		Bacteria	Bacteroidetes	Cytophagia	Cytophagales	Cytophagaceae
	0		Bacteria	Bacteroidetes	Cytophagia	Cytophagales
	0		Bacteria	Bacteroidetes	Cytophagia	Cytophagales
	0		Bacteria	Bacteroidetes	Cytophagia	Cytophagales	Cytophagaceae
	0		Bacteria	Bacteroidetes	Cytophagia	Cytophagales
	4.96574e-05		Bacteria	Bacteroidetes	Cytophagia	Cytophagales
	0		Bacteria	Bacteroidetes	Cytophagia	Cytophagales
	0		Bacteria	Bacteroidetes	Cytophagia	Cytophagales
	0		Bacteria	Bacteroidetes	Cytophagia	Cytophagales
	0		Bacteria	Bacteroidetes	Cytophagia	Cytophagales
	0		Bacteria	Bacteroidetes	Cytophagia	Cytophagales	Cytophagaceae	Cytophaga
	0		Bacteria	Bacteroidetes	Cytophagia	Cytophagales	Cytophagaceae	Cytophaga	Cytophaga sp
	0		Bacteria	Bacteroidetes	Cytophagia	Cytophagales
	0		Bacteria	Bacteroidetes	Cytophagia	Cytophagales	Cytophagaceae
	4.96574e-05		Bacteria	Bacteroidetes	Cytophagia	Cytophagales	Cytophagaceae	Cytophaga
	0		Bacteria	Bacteroidetes	Cytophagia	Cytophagales
	0		Bacteria	Bacteroidetes	Cytophagia	Cytophagales
	0		Bacteria	Bacteroidetes	Cytophagia	Cytophagales
	0		Bacteria	Bacteroidetes	Cytophagia	Cytophagales
	0		Bacteria	Bacteroidetes	Cytophagia	Cytophagales	Cytophagaceae
	0		Bacteria	Bacteroidetes	Cytophagia	Cytophagales
	0		Bacteria	Bacteroidetes	Cytophagia	Cytophagales
	0		Bacteria	Bacteroidetes	Cytophagia	Cytophagales
	0		Bacteria	Bacteroidetes	Cytophagia	Cytophagales
	0		Bacteria	Bacteroidetes	Cytophagia	Cytophagales
	0		Bacteria	Bacteroidetes	Cytophagia	Cytophagales	Cytophagaceae
	0		Bacteria	Bacteroidetes	Cytophagia	Cytophagales	Cytophagaceae
	0		Bacteria	Bacteroidetes	Cytophagia	Cytophagales	Cytophagaceae
	0		Bacteria	Bacteroidetes	Cytophagia	Cytophagales
	0		Bacteria	Bacteroidetes	Cytophagia	Cytophagales
	4.96574e-05		Bacteria	Bacteroidetes	Cytophagia	Cytophagales	Cytophagaceae
	0		Bacteria	Bacteroidetes	Cytophagia	Cytophagales	Cytophagaceae
	0		Bacteria	Bacteroidetes	Cytophagia	Cytophagales	Cytophagaceae
	0		Bacteria	Bacteroidetes	Cytophagia	Cytophagales	Flammeovirgaceae
	0		Bacteria	Bacteroidetes	Cytophagia	Cytophagales	Cytophagaceae
	0		Bacteria	Bacteroidetes	Cytophagia	Cytophagales
	0		Bacteria	Bacteroidetes	Cytophagia	Cytophagales	Cytophagaceae	Cytophaga
	0		Bacteria	Bacteroidetes	Cytophagia	Cytophagales
	0		Bacteria	Bacteroidetes	Cytophagia	Cytophagales	Cytophagaceae
	0		Bacteria	Bacteroidetes	Cytophagia	Cytophagales	Flammeovirgaceae
	0		Bacteria	Bacteroidetes	Cytophagia	Cytophagales	Cytophagaceae
	0		Bacteria	Bacteroidetes	Cytophagia	Cytophagales	Cytophagaceae	Cytophaga
	0		Bacteria	Bacteroidetes	Cytophagia	Cytophagales	Cytophagaceae
	0		Bacteria	Bacteroidetes	Cytophagia	Cytophagales
	4.96574e-05		Bacteria	Bacteroidetes	Cytophagia	Cytophagales
	0		Bacteria	Bacteroidetes	Cytophagia	Cytophagales
	0		Bacteria	Bacteroidetes	Cytophagia	Cytophagales
	4.96574e-05		Bacteria	Bacteroidetes	Cytophagia	Cytophagales
	0		Bacteria	Bacteroidetes	Cytophagia	Cytophagales	Cytophagaceae
	0		Bacteria	Bacteroidetes	Cytophagia	Cytophagales
	0		Bacteria	Bacteroidetes	Cytophagia	Cytophagales
	0		Bacteria	Bacteroidetes	Cytophagia	Cytophagales
	0		Bacteria	Bacteroidetes	Cytophagia	Cytophagales
	0		Bacteria	Bacteroidetes	Cytophagia	Cytophagales	Cytophagaceae
	0		Bacteria	Bacteroidetes	Cytophagia	Cytophagales	Cytophagaceae
	9.93147e-05		Bacteria	Bacteroidetes	Cytophagia	Cytophagales	Flammeovirgaceae
	4.96574e-05		Bacteria	Bacteroidetes	Cytophagia	Cytophagales	Flammeovirgaceae
	0		Bacteria	Bacteroidetes	Cytophagia	Cytophagales
	0		Bacteria	Bacteroidetes	Cytophagia	Cytophagales	Cytophagaceae
	0		Bacteria	Bacteroidetes	Cytophagia	Cytophagales
	0		Bacteria	Bacteroidetes	Cytophagia	Cytophagales	Flammeovirgaceae
	0		Bacteria	Bacteroidetes	Cytophagia	Cytophagales	Cytophagaceae
	0		Bacteria	Bacteroidetes	Cytophagia	Cytophagales	Cytophagaceae
	0		Bacteria	Bacteroidetes	Cytophagia	Cytophagales	Cytophagaceae
	0		Bacteria	Bacteroidetes	Cytophagia	Cytophagales	Cytophagaceae
	0		Bacteria	Bacteroidetes	Cytophagia	Cytophagales
	0		Bacteria	Bacteroidetes	Cytophagia	Cytophagales
	0		Bacteria	Bacteroidetes	Cytophagia	Cytophagales	Cytophagaceae
	0		Bacteria	Bacteroidetes	Cytophagia	Cytophagales
	0		Bacteria	Bacteroidetes	Cytophagia	Cytophagales	Cytophagaceae
	0		Bacteria	Bacteroidetes	Cytophagia	Cytophagales
	0		Bacteria	Bacteroidetes	Cytophagia	Cytophagales	Cytophagaceae	Cytophaga
	0		Bacteria	Bacteroidetes	Cytophagia	Cytophagales
	0		Bacteria	Bacteroidetes	Cytophagia	Cytophagales
	0		Bacteria	Bacteroidetes	Cytophagia	Cytophagales	Cytophagaceae
	0		Bacteria	Bacteroidetes	Cytophagia	Cytophagales
	0		Bacteria	Bacteroidetes	Cytophagia	Cytophagales
	0		Bacteria	Bacteroidetes	Cytophagia	Cytophagales
	0		Bacteria	Bacteroidetes	Cytophagia	Cytophagales
	0		Bacteria	Bacteroidetes	Cytophagia	Cytophagales	Cytophagaceae
	0		Bacteria	Bacteroidetes	Cytophagia	Cytophagales
	0		Bacteria	Bacteroidetes	Cytophagia	Cytophagales
	9.93147e-05		Bacteria	Bacteroidetes	Cytophagia	Cytophagales
	0		Bacteria	Bacteroidetes	Cytophagia	Cytophagales	Cytophagaceae
	0		Bacteria	Bacteroidetes	Cytophagia	Cytophagales
	0		Bacteria	Bacteroidetes	Cytophagia	Cytophagales	Cytophagaceae
	0		Bacteria	Bacteroidetes	Cytophagia	Cytophagales
	0		Bacteria	Bacteroidetes	Cytophagia	Cytophagales
	0		Bacteria	Bacteroidetes	Cytophagia	Cytophagales
	0		Bacteria	Bacteroidetes	Cytophagia	Cytophagales
	0		Bacteria	Bacteroidetes	Cytophagia	Cytophagales
	0		Bacteria	Bacteroidetes	Cytophagia	Cytophagales	Cytophagaceae
	0		Bacteria	Bacteroidetes	Cytophagia	Cytophagales	Cytophagaceae
	0		Bacteria	Bacteroidetes	Cytophagia	Cytophagales	Cytophagaceae
	0		Bacteria	Bacteroidetes	Cytophagia	Cytophagales	Cytophagaceae
	0		Bacteria	Bacteroidetes	Cytophagia	Cytophagales
	0		Bacteria	Bacteroidetes	Cytophagia	Cytophagales	Cytophagaceae
	0		Bacteria	Bacteroidetes	Cytophagia	Cytophagales	Cytophagaceae
	0		Bacteria	Bacteroidetes	Cytophagia	Cytophagales
	0		Bacteria	Bacteroidetes	Cytophagia	Cytophagales	Cytophagaceae
	0.000297944		Bacteria	Bacteroidetes	Cytophagia	Cytophagales	Cytophagaceae
	0		Bacteria	Bacteroidetes	Cytophagia	Cytophagales
	9.93147e-05		Bacteria	Bacteroidetes	Cytophagia	Cytophagales
	0		Bacteria	Bacteroidetes	Cytophagia	Cytophagales
	0		Bacteria	Bacteroidetes	Cytophagia	Cytophagales	Cytophagaceae
	0		Bacteria	Bacteroidetes	Cytophagia	Cytophagales
	0		Bacteria	Bacteroidetes	Cytophagia	Cytophagales
	4.96574e-05		Bacteria	Bacteroidetes	Cytophagia	Cytophagales
	0		Bacteria	Bacteroidetes	Cytophagia	Cytophagales
	0		Bacteria	Bacteroidetes	Cytophagia	Cytophagales	Cytophagaceae
	0		Bacteria	Bacteroidetes	Cytophagia	Cytophagales	Cytophagaceae	Flexibacter
	0		Bacteria	Bacteroidetes	Cytophagia	Cytophagales
	0		Bacteria	Bacteroidetes	Cytophagia	Cytophagales
	0		Bacteria	Bacteroidetes	Cytophagia	Cytophagales
	0		Bacteria	Bacteroidetes	Cytophagia	Cytophagales	Cytophagaceae
	0		Bacteria	Bacteroidetes	Cytophagia	Cytophagales	Flammeovirgaceae
	0		Bacteria	Bacteroidetes	Cytophagia	Cytophagales	Flammeovirgaceae
	0		Bacteria	Bacteroidetes	Cytophagia	Cytophagales
	0		Bacteria	Bacteroidetes	Cytophagia	Cytophagales
	4.96574e-05		Bacteria	Bacteroidetes	Cytophagia	Cytophagales	Flammeovirgaceae
	0		Bacteria	Bacteroidetes	Cytophagia	Cytophagales	Cytophagaceae
	0		Bacteria	Bacteroidetes	Cytophagia	Cytophagales	Cytophagaceae
	0		Bacteria	Bacteroidetes	Cytophagia	Cytophagales	Flammeovirgaceae
	0		Bacteria	Bacteroidetes	Cytophagia	Cytophagales
	0		Bacteria	Bacteroidetes	Cytophagia	Cytophagales
	0		Bacteria	Bacteroidetes	Cytophagia	Cytophagales	Cytophagaceae
	0		Bacteria	Bacteroidetes	Cytophagia	Cytophagales	Cytophagaceae
	0		Bacteria	Bacteroidetes	Cytophagia	Cytophagales	Cytophagaceae
	0		Bacteria	Bacteroidetes	Cytophagia	Cytophagales	Cytophagaceae
	0		Bacteria	Bacteroidetes	Cytophagia	Cytophagales
	0.000297944		Bacteria	Bacteroidetes	Cytophagia	Cytophagales	Cytophagaceae
	0		Bacteria	Bacteroidetes	Cytophagia	Cytophagales
	0		Bacteria	Bacteroidetes	Cytophagia	Cytophagales	Cytophagaceae
	9.93147e-05		Bacteria	Bacteroidetes	Cytophagia	Cytophagales
	0		Bacteria	Bacteroidetes	Cytophagia	Cytophagales
	0		Bacteria	Bacteroidetes	Cytophagia	Cytophagales
	0		Bacteria	Bacteroidetes	Cytophagia	Cytophagales	Cytophagaceae
	0		Bacteria	Bacteroidetes	Cytophagia	Cytophagales
	0		Bacteria	Bacteroidetes	Cytophagia	Cytophagales
	0		Bacteria	Bacteroidetes	Cytophagia	Cytophagales	Cytophagaceae
	0		Bacteria	Bacteroidetes	Cytophagia	Cytophagales	Cytophagaceae	Cytophaga	Cytophaga sp
	0		Bacteria	Bacteroidetes	Cytophagia	Cytophagales
	0		Bacteria	Bacteroidetes	Cytophagia	Cytophagales	Cytophagaceae
	0		Bacteria	Bacteroidetes	Cytophagia	Cytophagales	Cytophagaceae
	0		Bacteria	Bacteroidetes	Cytophagia	Cytophagales	Cytophagaceae
	0		Bacteria	Bacteroidetes	Cytophagia	Cytophagales	Cytophagaceae
	4.96574e-05		Bacteria	Bacteroidetes	Cytophagia	Cytophagales
	0		Bacteria	Bacteroidetes	Cytophagia	Cytophagales
	0		Bacteria	Bacteroidetes	Cytophagia	Cytophagales	Cytophagaceae
	0		Bacteria	Bacteroidetes	Cytophagia	Cytophagales	Cytophagaceae
	0		Bacteria	Bacteroidetes	Cytophagia	Cytophagales
	0		Bacteria	Bacteroidetes	Cytophagia	Cytophagales
	0		Bacteria	Bacteroidetes	Cytophagia	Cytophagales
	0		Bacteria	Bacteroidetes	Cytophagia	Cytophagales
	0		Bacteria	Bacteroidetes	Cytophagia	Cytophagales	Cytophagaceae
	0		Bacteria	Bacteroidetes	Cytophagia	Cytophagales	Cytophagaceae
	0		Bacteria	Bacteroidetes	Cytophagia	Cytophagales	Flammeovirgaceae
	0		Bacteria	Bacteroidetes	Cytophagia	Cytophagales
	0		Bacteria	Bacteroidetes	Cytophagia	Cytophagales
	4.96574e-05		Bacteria	Bacteroidetes	Cytophagia	Cytophagales	Cytophagaceae
	0		Bacteria	Bacteroidetes	Cytophagia	Cytophagales
	9.93147e-05		Bacteria	Bacteroidetes	Cytophagia	Cytophagales
	0		Bacteria	Bacteroidetes	Cytophagia	Cytophagales	Cytophagaceae
	0		Bacteria	Bacteroidetes	Cytophagia	Cytophagales
	0		Bacteria	Bacteroidetes	Cytophagia	Cytophagales	Cytophagaceae
	0		Bacteria	Bacteroidetes	Cytophagia	Cytophagales	Cytophagaceae
	4.96574e-05		Bacteria	Bacteroidetes	Cytophagia	Cytophagales
	0		Bacteria	Bacteroidetes	Cytophagia	Cytophagales	Cytophagaceae
	0		Bacteria	Bacteroidetes	Cytophagia	Cytophagales
	0		Bacteria	Bacteroidetes	Cytophagia	Cytophagales
	0		Bacteria	Bacteroidetes	Cytophagia	Cytophagales
	0		Bacteria	Bacteroidetes	Cytophagia	Cytophagales
	0		Bacteria	Bacteroidetes	Cytophagia	Cytophagales
	0		Bacteria	Bacteroidetes	Cytophagia	Cytophagales	Cytophagaceae
	0		Bacteria	Bacteroidetes	Cytophagia	Cytophagales
	0		Bacteria	Bacteroidetes	Cytophagia	Cytophagales
	0		Bacteria	Bacteroidetes	Cytophagia	Cytophagales
	0		Bacteria	Bacteroidetes	Cytophagia	Cytophagales
	0		Bacteria	Bacteroidetes	Cytophagia	Cytophagales
	0		Bacteria	Bacteroidetes	Cytophagia	Cytophagales
	0		Bacteria	Bacteroidetes	Cytophagia	Cytophagales
	0		Bacteria	Bacteroidetes	Cytophagia	Cytophagales
	0		Bacteria	Bacteroidetes	Cytophagia	Cytophagales
	0		Bacteria	Bacteroidetes	Cytophagia	Cytophagales	Cytophagaceae
	0		Bacteria	Bacteroidetes	Cytophagia	Cytophagales	Cytophagaceae
	0		Bacteria	Bacteroidetes	Cytophagia	Cytophagales	Cytophagaceae	Cytophaga	Cytophaga sp
	9.93147e-05		Bacteria	Bacteroidetes	Cytophagia	Cytophagales
	0		Bacteria	Bacteroidetes	Cytophagia	Cytophagales
	0		Bacteria	Bacteroidetes	Cytophagia	Cytophagales	Cytophagaceae
	0		Bacteria	Bacteroidetes	Cytophagia	Cytophagales	Flammeovirgaceae
	0		Bacteria	Bacteroidetes	Cytophagia	Cytophagales	Cytophagaceae
	0		Bacteria	Bacteroidetes	Cytophagia	Cytophagales	Cytophagaceae
	0		Bacteria	Bacteroidetes	Cytophagia	Cytophagales
	0		Bacteria	Bacteroidetes	Cytophagia	Cytophagales
	0		Bacteria	Bacteroidetes	Cytophagia	Cytophagales	Cytophagaceae
	0		Bacteria	Bacteroidetes	Cytophagia	Cytophagales
	4.96574e-05		Bacteria	Bacteroidetes	Cytophagia	Cytophagales
	0		Bacteria	Bacteroidetes	Cytophagia	Cytophagales
	0		Bacteria	Bacteroidetes	Cytophagia	Cytophagales	Cytophagaceae
	0		Bacteria	Bacteroidetes	Cytophagia	Cytophagales
	0		Bacteria	Bacteroidetes	Cytophagia	Cytophagales	Flammeovirgaceae
	0		Bacteria	Bacteroidetes	Cytophagia	Cytophagales
	0		Bacteria	Bacteroidetes	Cytophagia	Cytophagales
	4.96574e-05		Bacteria	Bacteroidetes	Cytophagia	Cytophagales	Cytophagaceae
	0		Bacteria	Bacteroidetes	Cytophagia	Cytophagales
	0		Bacteria	Bacteroidetes	Cytophagia	Cytophagales
	4.96574e-05		Bacteria	Bacteroidetes	Cytophagia	Cytophagales
	0		Bacteria	Bacteroidetes	Cytophagia	Cytophagales	Cytophagaceae
	0		Bacteria	Bacteroidetes	Cytophagia	Cytophagales
	0		Bacteria	Bacteroidetes	Cytophagia	Cytophagales
	0		Bacteria	Bacteroidetes	Cytophagia	Cytophagales
	4.96574e-05		Bacteria	Bacteroidetes	Cytophagia	Cytophagales	Cytophagaceae	Cytophaga	Cytophaga sp
	0		Bacteria	Bacteroidetes	Cytophagia	Cytophagales	Cytophagaceae
	0		Bacteria	Bacteroidetes	Cytophagia	Cytophagales
	0		Bacteria	Bacteroidetes	Cytophagia	Cytophagales
	0		Bacteria	Bacteroidetes	Cytophagia	Cytophagales	Cytophagaceae
	0		Bacteria	Bacteroidetes	Cytophagia	Cytophagales
	0		Bacteria	Bacteroidetes	Cytophagia	Cytophagales
	0		Bacteria	Bacteroidetes	Cytophagia	Cytophagales	Cytophagaceae
	0		Bacteria	Bacteroidetes	Cytophagia	Cytophagales
	0		Bacteria	Bacteroidetes	Cytophagia	Cytophagales
	0.000148972		Bacteria	Bacteroidetes	Cytophagia	Cytophagales
	0		Bacteria	Bacteroidetes	Cytophagia	Cytophagales
	0		Bacteria	Bacteroidetes	Cytophagia	Cytophagales	Flammeovirgaceae
	0		Bacteria	Bacteroidetes	Cytophagia	Cytophagales
	4.96574e-05		Bacteria	Bacteroidetes	Cytophagia	Cytophagales
	0		Bacteria	Bacteroidetes	Cytophagia	Cytophagales
	0		Bacteria	Bacteroidetes	Cytophagia	Cytophagales	Flammeovirgaceae
	0.000546231		Bacteria	Bacteroidetes	Cytophagia	Cytophagales	Cytophagaceae
	0		Bacteria	Bacteroidetes	Cytophagia	Cytophagales	Cytophagaceae
	0		Bacteria	Bacteroidetes	Cytophagia	Cytophagales	Cytophagaceae
	4.96574e-05		Bacteria	Bacteroidetes	Cytophagia	Cytophagales	Flammeovirgaceae
	0		Bacteria	Bacteroidetes	Cytophagia	Cytophagales
	0		Bacteria	Bacteroidetes	Cytophagia	Cytophagales	Cytophagaceae	Cytophaga	Cytophaga sp
	4.96574e-05		Bacteria	Bacteroidetes	Cytophagia	Cytophagales	Cytophagaceae
	0		Bacteria	Bacteroidetes	Cytophagia	Cytophagales
	4.96574e-05		Bacteria	Bacteroidetes	Cytophagia	Cytophagales	Cytophagaceae
	0		Bacteria	Bacteroidetes	Cytophagia	Cytophagales
	0		Bacteria	Bacteroidetes	Cytophagia	Cytophagales	Cytophagaceae
	0		Bacteria	Bacteroidetes	Cytophagia	Cytophagales
	0		Bacteria	Bacteroidetes	Cytophagia	Cytophagales	Cytophagaceae	Cytophaga
	0		Bacteria	Bacteroidetes	Cytophagia	Cytophagales
	0		Bacteria	Bacteroidetes	Cytophagia	Cytophagales
	0.000297944		Bacteria	Bacteroidetes	Cytophagia	Cytophagales
	0		Bacteria	Bacteroidetes	Cytophagia	Cytophagales	Cytophagaceae
	0		Bacteria	Bacteroidetes	Cytophagia	Cytophagales
	0		Bacteria	Bacteroidetes	Cytophagia	Cytophagales	Cytophagaceae
	0		Bacteria	Bacteroidetes	Cytophagia	Cytophagales
	0		Bacteria	Bacteroidetes	Cytophagia	Cytophagales	Cytophagaceae	Cytophaga	Cytophaga sp
	0.000297944		Bacteria	Bacteroidetes	Cytophagia	Cytophagales	Cytophagaceae
	0		Bacteria	Bacteroidetes	Cytophagia	Cytophagales
	0		Bacteria	Bacteroidetes	Cytophagia	Cytophagales	Cytophagaceae
	0		Bacteria	Bacteroidetes	Cytophagia	Cytophagales
	0.000148972		Bacteria	Bacteroidetes	Cytophagia	Cytophagales
	4.96574e-05		Bacteria	Bacteroidetes	Cytophagia	Cytophagales	Cytophagaceae
	0		Bacteria	Bacteroidetes	Cytophagia	Cytophagales
	0		Bacteria	Bacteroidetes	Cytophagia	Cytophagales	Cytophagaceae
	0		Bacteria	Bacteroidetes	Cytophagia	Cytophagales
	0		Bacteria	Bacteroidetes	Cytophagia	Cytophagales	Cytophagaceae
	0		Bacteria	Bacteroidetes	Cytophagia	Cytophagales	Cytophagaceae
	0		Bacteria	Bacteroidetes	Cytophagia	Cytophagales	Cytophagaceae
	0		Bacteria	Bacteroidetes	Cytophagia	Cytophagales
	0		Bacteria	Bacteroidetes	Cytophagia	Cytophagales
	0		Bacteria	Bacteroidetes	Cytophagia	Cytophagales	Cytophagaceae
	0.000198629		Bacteria	Bacteroidetes	Cytophagia	Cytophagales
	0		Bacteria	Bacteroidetes	Cytophagia	Cytophagales
	0		Bacteria	Bacteroidetes	Cytophagia	Cytophagales
	0		Bacteria	Bacteroidetes	Cytophagia	Cytophagales	Cytophagaceae
	0		Bacteria	Bacteroidetes	Cytophagia	Cytophagales
	0		Bacteria	Bacteroidetes	Cytophagia	Cytophagales
	4.96574e-05		Bacteria	Bacteroidetes	Cytophagia	Cytophagales	Flammeovirgaceae
	0		Bacteria	Bacteroidetes	Cytophagia	Cytophagales
	0		Bacteria	Bacteroidetes	Cytophagia	Cytophagales	Flammeovirgaceae	Marivirga	Microscilla sericea
	0		Bacteria	Bacteroidetes	Cytophagia	Cytophagales
	0		Bacteria	Bacteroidetes	Cytophagia	Cytophagales
	9.93147e-05		Bacteria	Bacteroidetes	Cytophagia	Cytophagales	Cytophagaceae
	0		Bacteria	Bacteroidetes	Cytophagia	Cytophagales	Cytophagaceae
	0		Bacteria	Bacteroidetes	Cytophagia	Cytophagales
	4.96574e-05		Bacteria	Bacteroidetes	Cytophagia	Cytophagales	Flammeovirgaceae
	4.96574e-05		Bacteria	Bacteroidetes	Cytophagia	Cytophagales	Cytophagaceae
	0		Bacteria	Bacteroidetes	Cytophagia	Cytophagales
	4.96574e-05		Bacteria	Bacteroidetes	Cytophagia	Cytophagales	Cytophagaceae
	0		Bacteria	Bacteroidetes	Cytophagia	Cytophagales	Cytophagaceae
	0		Bacteria	Bacteroidetes	Cytophagia	Cytophagales	Cytophagaceae
	0		Bacteria	Bacteroidetes	Cytophagia	Cytophagales	Cytophagaceae
	4.96574e-05		Bacteria	Bacteroidetes	Cytophagia	Cytophagales	Flammeovirgaceae
	4.96574e-05		Bacteria	Bacteroidetes	Cytophagia	Cytophagales
	0		Bacteria	Bacteroidetes	Cytophagia	Cytophagales
	0		Bacteria	Bacteroidetes	Cytophagia	Cytophagales
	9.93147e-05		Bacteria	Bacteroidetes	Cytophagia	Cytophagales	Flammeovirgaceae
	0		Bacteria	Bacteroidetes	Cytophagia	Cytophagales	Cyclobacteriaceae
	0		Bacteria	Bacteroidetes	Cytophagia	Cytophagales	Cytophagaceae
	0		Bacteria	Bacteroidetes	Cytophagia	Cytophagales
	0		Bacteria	Bacteroidetes	Cytophagia	Cytophagales	Flammeovirgaceae
	0		Bacteria	Bacteroidetes	Cytophagia	Cytophagales	Cytophagaceae
	0		Bacteria	Bacteroidetes	Cytophagia	Cytophagales	Cytophagaceae
	0		Bacteria	Bacteroidetes	Cytophagia	Cytophagales
	0		Bacteria	Bacteroidetes	Cytophagia	Cytophagales	Cytophagaceae	Cytophaga
	0		Bacteria	Bacteroidetes	Cytophagia	Cytophagales
	0		Bacteria	Bacteroidetes	Cytophagia	Cytophagales	Cytophagaceae
	0.000148972		Bacteria	Bacteroidetes	Cytophagia	Cytophagales	Cytophagaceae
	0		Bacteria	Bacteroidetes	Cytophagia	Cytophagales
	0		Bacteria	Bacteroidetes	Cytophagia	Cytophagales	Cytophagaceae	Rhodonellum
	0		Bacteria	Bacteroidetes	Cytophagia	Cytophagales
	0		Bacteria	Bacteroidetes	Cytophagia	Cytophagales	Cytophagaceae
	0		Bacteria	Bacteroidetes	Cytophagia	Cytophagales	Cytophagaceae	Cytophaga
	0		Bacteria	Bacteroidetes	Cytophagia	Cytophagales	Cytophagaceae
	0		Bacteria	Bacteroidetes	Cytophagia	Cytophagales	Cytophagaceae
	0		Bacteria	Bacteroidetes	Cytophagia	Cytophagales	Cytophagaceae
	0		Bacteria	Bacteroidetes	Cytophagia	Cytophagales	Cytophagaceae
	0		Bacteria	Bacteroidetes	Cytophagia	Cytophagales
	0		Bacteria	Bacteroidetes	Cytophagia	Cytophagales	Cytophagaceae
	0		Bacteria	Bacteroidetes	Cytophagia	Cytophagales
	0		Bacteria	Bacteroidetes	Cytophagia	Cytophagales
	0		Bacteria	Bacteroidetes	Cytophagia	Cytophagales
	0		Bacteria	Bacteroidetes	Cytophagia	Cytophagales	Flammeovirgaceae
	0		Bacteria	Bacteroidetes	Cytophagia	Cytophagales
	0		Bacteria	Bacteroidetes	Cytophagia	Cytophagales
	0		Bacteria	Bacteroidetes	Cytophagia	Cytophagales	Cytophagaceae
	0		Bacteria	Bacteroidetes	Cytophagia	Cytophagales	Cytophagaceae
	0		Bacteria	Bacteroidetes	Cytophagia	Cytophagales
	0		Bacteria	Bacteroidetes	Cytophagia	Cytophagales	Cytophagaceae
	4.96574e-05		Bacteria	Bacteroidetes	Cytophagia	Cytophagales	Cytophagaceae
	0		Bacteria	Bacteroidetes	Cytophagia	Cytophagales	Cytophagaceae	Cytophaga	Cytophaga sp
	0		Bacteria	Bacteroidetes	Cytophagia	Cytophagales	Flammeovirgaceae
	0		Bacteria	Bacteroidetes	Cytophagia	Cytophagales
	0		Bacteria	Bacteroidetes	Cytophagia	Cytophagales
	0		Bacteria	Bacteroidetes	Cytophagia	Cytophagales	Cytophagaceae
	4.96574e-05		Bacteria	Bacteroidetes	Cytophagia	Cytophagales	Cytophagaceae
	0		Bacteria	Bacteroidetes	Cytophagia	Cytophagales
	0		Bacteria	Bacteroidetes	Cytophagia	Cytophagales
	0		Bacteria	Bacteroidetes	Cytophagia	Cytophagales	Cytophagaceae
	4.96574e-05		Bacteria	Bacteroidetes	Cytophagia	Cytophagales
	0		Bacteria	Bacteroidetes	Cytophagia	Cytophagales
	0		Bacteria	Bacteroidetes	Cytophagia	Cytophagales	Cytophagaceae
	0		Bacteria	Bacteroidetes	Cytophagia	Cytophagales
	0		Bacteria	Bacteroidetes	Cytophagia	Cytophagales	Cytophagaceae	Cytophaga
	0		Bacteria	Bacteroidetes	Cytophagia	Cytophagales	Cytophagaceae
	0		Bacteria	Bacteroidetes	Cytophagia	Cytophagales	Cytophagaceae	Cytophaga
	0		Bacteria	Bacteroidetes	Cytophagia	Cytophagales
	0		Bacteria	Bacteroidetes	Cytophagia	Cytophagales	Cytophagaceae
	0		Bacteria	Bacteroidetes	Cytophagia	Cytophagales
	0.000198629		Bacteria	Bacteroidetes	Cytophagia	Cytophagales	Flammeovirgaceae
	0		Bacteria	Bacteroidetes	Cytophagia	Cytophagales
	0		Bacteria	Bacteroidetes	Cytophagia	Cytophagales	Cytophagaceae
	0		Bacteria	Bacteroidetes	Cytophagia	Cytophagales	Cytophagaceae
	0		Bacteria	Bacteroidetes	Cytophagia	Cytophagales
	0		Bacteria	Bacteroidetes	Cytophagia	Cytophagales	Cytophagaceae	Cytophaga
	0		Bacteria	Bacteroidetes	Cytophagia	Cytophagales	Cytophagaceae
	0		Bacteria	Bacteroidetes	Cytophagia	Cytophagales
	0		Bacteria	Bacteroidetes	Cytophagia	Cytophagales	Cytophagaceae
	0		Bacteria	Bacteroidetes	Cytophagia	Cytophagales
	0		Bacteria	Bacteroidetes	Cytophagia	Cytophagales
	0		Bacteria	Bacteroidetes	Cytophagia	Cytophagales	Cytophagaceae
	0		Bacteria	Bacteroidetes	Cytophagia	Cytophagales	Cytophagaceae
	0		Bacteria	Bacteroidetes	Cytophagia	Cytophagales	Cytophagaceae	Pontibacter	Pontibacter sp
	0		Bacteria	Bacteroidetes	Cytophagia	Cytophagales	Cytophagaceae
	0		Bacteria	Bacteroidetes	Cytophagia	Cytophagales	Cytophagaceae
	0		Bacteria	Bacteroidetes	Cytophagia	Cytophagales
	4.96574e-05		Bacteria	Bacteroidetes	Cytophagia	Cytophagales
	0		Bacteria	Bacteroidetes	Cytophagia	Cytophagales
	0		Bacteria	Bacteroidetes	Cytophagia	Cytophagales	Cytophagaceae	Marinoscillum
	0		Bacteria	Bacteroidetes	Cytophagia	Cytophagales
	0		Bacteria	Bacteroidetes	Cytophagia	Cytophagales
	4.96574e-05		Bacteria	Bacteroidetes	Cytophagia	Cytophagales	Flammeovirgaceae
	0		Bacteria	Bacteroidetes	Cytophagia	Cytophagales
	0		Bacteria	Bacteroidetes	Cytophagia	Cytophagales	Flammeovirgaceae	Thermonema
	0		Bacteria	Bacteroidetes	Cytophagia	Cytophagales	Cytophagaceae
	0		Bacteria	Bacteroidetes	Cytophagia	Cytophagales	Flammeovirgaceae
	0		Bacteria	Bacteroidetes	Cytophagia	Cytophagales	Cytophagaceae
	0		Bacteria	Bacteroidetes	Cytophagia	Cytophagales	Cytophagaceae
	4.96574e-05		Bacteria	Bacteroidetes	Cytophagia	Cytophagales
	0		Bacteria	Bacteroidetes	Cytophagia	Cytophagales
	0		Bacteria	Bacteroidetes	Cytophagia	Cytophagales	Cytophagaceae
	0		Bacteria	Bacteroidetes	Cytophagia	Cytophagales	Cytophagaceae
	0		Bacteria	Bacteroidetes	Cytophagia	Cytophagales	Cytophagaceae
	0		Bacteria	Bacteroidetes	Cytophagia	Cytophagales	Flammeovirgaceae
	0		Bacteria	Bacteroidetes	Cytophagia	Cytophagales	Cytophagaceae
	0		Bacteria	Bacteroidetes	Cytophagia	Cytophagales	Cytophagaceae	Cytophaga
	0		Bacteria	Bacteroidetes	Cytophagia	Cytophagales	Flammeovirgaceae
	0		Bacteria	Bacteroidetes	Cytophagia	Cytophagales
	0		Bacteria	Bacteroidetes	Cytophagia	Cytophagales	Cytophagaceae
	0		Bacteria	Bacteroidetes	Cytophagia
	0		Bacteria	Bacteroidetes	Cytophagia
	0		Bacteria	Bacteroidetes	Cytophagia
	0		Bacteria	Bacteroidetes	Cytophagia
	4.96574e-05		Bacteria	Bacteroidetes	Cytophagia
	0		Bacteria	Bacteroidetes	Cytophagia
	0		Bacteria	Bacteroidetes	Cytophagia
	0		Bacteria	Bacteroidetes	Cytophagia
	0		Bacteria	Bacteroidetes	Cytophagia
	0		Bacteria	Bacteroidetes	Cytophagia
	0		Bacteria	Bacteroidetes	Cytophagia
	0		Bacteria	Bacteroidetes	Cytophagia
	0		Bacteria	Bacteroidetes	Cytophagia
	0		Bacteria	Bacteroidetes	Flavobacteria	Flavobacteriales	Flavobacteriaceae
	0		Bacteria	Bacteroidetes	Flavobacteria	Flavobacteriales	Flavobacteriaceae
	0.000397259		Bacteria	Bacteroidetes	Flavobacteria	Flavobacteriales
	0		Bacteria	Bacteroidetes	Flavobacteria	Flavobacteriales
	0		Bacteria	Bacteroidetes	Flavobacteria	Flavobacteriales	Flavobacteriaceae
	0		Bacteria	Bacteroidetes	Flavobacteria	Flavobacteriales
	0.000446916		Bacteria	Bacteroidetes	Flavobacteria	Flavobacteriales	Flavobacteriaceae
	4.96574e-05		Bacteria	Bacteroidetes	Flavobacteria	Flavobacteriales	Flavobacteriaceae
	0		Bacteria	Bacteroidetes	Flavobacteria	Flavobacteriales	Flavobacteriaceae
	0		Bacteria	Bacteroidetes	Flavobacteria	Flavobacteriales	Cryomorphaceae
	0		Bacteria	Bacteroidetes	Flavobacteria	Flavobacteriales	Flavobacteriaceae
	0		Bacteria	Bacteroidetes	Flavobacteria	Flavobacteriales	Flavobacteriaceae
	0.000446916		Bacteria	Bacteroidetes	Flavobacteria	Flavobacteriales
	0.000397259		Bacteria	Bacteroidetes	Flavobacteria	Flavobacteriales	Flavobacteriaceae
	0		Bacteria	Bacteroidetes	Flavobacteria	Flavobacteriales
	0		Bacteria	Bacteroidetes	Flavobacteria	Flavobacteriales
	0.000148972		Bacteria	Bacteroidetes	Flavobacteria	Flavobacteriales	Flavobacteriaceae
	9.93147e-05		Bacteria	Bacteroidetes	Flavobacteria	Flavobacteriales	Flavobacteriaceae
	0		Bacteria	Bacteroidetes	Flavobacteria	Flavobacteriales
	0		Bacteria	Bacteroidetes	Flavobacteria	Flavobacteriales
	0		Bacteria	Bacteroidetes	Flavobacteria	Flavobacteriales
	0		Bacteria	Bacteroidetes	Flavobacteria	Flavobacteriales	Flavobacteriaceae	Psychroflexus
	0		Bacteria	Bacteroidetes	Flavobacteria	Flavobacteriales
	0		Bacteria	Bacteroidetes	Flavobacteria	Flavobacteriales	Flavobacteriaceae
	4.96574e-05		Bacteria	Bacteroidetes	Flavobacteria	Flavobacteriales	Flavobacteriaceae
	0		Bacteria	Bacteroidetes	Flavobacteria	Flavobacteriales	Flavobacteriaceae	Salegentibacter
	0		Bacteria	Bacteroidetes	Flavobacteria	Flavobacteriales
	0.000248287		Bacteria	Bacteroidetes	Flavobacteria	Flavobacteriales	Flavobacteriaceae
	0		Bacteria	Bacteroidetes	Flavobacteria	Flavobacteriales	Cryomorphaceae
	0		Bacteria	Bacteroidetes	Flavobacteria	Flavobacteriales	Flavobacteriaceae
	0		Bacteria	Bacteroidetes	Flavobacteria	Flavobacteriales	Flavobacteriaceae	Flavobacterium
	9.93147e-05		Bacteria	Bacteroidetes	Flavobacteria	Flavobacteriales	Cryomorphaceae
	0		Bacteria	Bacteroidetes	Flavobacteria	Flavobacteriales	Flavobacteriaceae
	0		Bacteria	Bacteroidetes	Flavobacteria	Flavobacteriales
	4.96574e-05		Bacteria	Bacteroidetes	Flavobacteria	Flavobacteriales
	0		Bacteria	Bacteroidetes	Flavobacteria	Flavobacteriales
	0		Bacteria	Bacteroidetes	Flavobacteria	Flavobacteriales	Flavobacteriaceae
	0		Bacteria	Bacteroidetes	Flavobacteria	Flavobacteriales	Cryomorphaceae
	0		Bacteria	Bacteroidetes	Flavobacteria	Flavobacteriales	Cryomorphaceae
	0		Bacteria	Bacteroidetes	Flavobacteria	Flavobacteriales	Flavobacteriaceae	Salegentibacter	Salegentibacter salarius
	0		Bacteria	Bacteroidetes	Flavobacteria	Flavobacteriales	Flavobacteriaceae
	0		Bacteria	Bacteroidetes	Flavobacteria	Flavobacteriales	Flavobacteriaceae
	0		Bacteria	Bacteroidetes	Flavobacteria	Flavobacteriales
	0		Bacteria	Bacteroidetes	Flavobacteria	Flavobacteriales	Flavobacteriaceae
	4.96574e-05		Bacteria	Bacteroidetes	Flavobacteria	Flavobacteriales	Flavobacteriaceae	Psychroflexus	Psychroflexus sp
	9.93147e-05		Bacteria	Bacteroidetes	Flavobacteria	Flavobacteriales
	0		Bacteria	Bacteroidetes	Flavobacteria	Flavobacteriales
	0		Bacteria	Bacteroidetes	Flavobacteria	Flavobacteriales	Cryomorphaceae
	9.93147e-05		Bacteria	Bacteroidetes	Flavobacteria	Flavobacteriales	Flavobacteriaceae
	0		Bacteria	Bacteroidetes	Flavobacteria	Flavobacteriales	Flavobacteriaceae
	0		Bacteria	Bacteroidetes	Flavobacteria	Flavobacteriales	Flavobacteriaceae
	0		Bacteria	Bacteroidetes	Flavobacteria	Flavobacteriales	Flavobacteriaceae
	4.96574e-05		Bacteria	Bacteroidetes	Flavobacteria	Flavobacteriales	Flavobacteriaceae	Winogradskyella	Winogradskyella sp
	0		Bacteria	Bacteroidetes	Flavobacteria	Flavobacteriales	Flavobacteriaceae
	0		Bacteria	Bacteroidetes	Flavobacteria	Flavobacteriales	Flavobacteriaceae	Flavobacterium
	9.93147e-05		Bacteria	Bacteroidetes	Flavobacteria	Flavobacteriales
	0		Bacteria	Bacteroidetes	Flavobacteria	Flavobacteriales
	0		Bacteria	Bacteroidetes	Flavobacteria	Flavobacteriales	Flavobacteriaceae	Flavobacterium
	0		Bacteria	Bacteroidetes	Flavobacteria	Flavobacteriales
	0		Bacteria	Bacteroidetes	Flavobacteria	Flavobacteriales	Flavobacteriaceae	Flavobacterium
	0		Bacteria	Bacteroidetes	Flavobacteria	Flavobacteriales	Flavobacteriaceae
	0		Bacteria	Bacteroidetes	Flavobacteria	Flavobacteriales	Cryomorphaceae
	0		Bacteria	Bacteroidetes	Flavobacteria	Flavobacteriales
	0		Bacteria	Bacteroidetes	Flavobacteria	Flavobacteriales
	0		Bacteria	Bacteroidetes	Flavobacteria	Flavobacteriales
	0		Bacteria	Bacteroidetes	Flavobacteria	Flavobacteriales	Flavobacteriaceae
	0.000148972		Bacteria	Bacteroidetes	Flavobacteria	Flavobacteriales
	0		Bacteria	Bacteroidetes	Flavobacteria	Flavobacteriales	Flavobacteriaceae
	0		Bacteria	Bacteroidetes	Flavobacteria	Flavobacteriales	Flavobacteriaceae
	0		Bacteria	Bacteroidetes	Flavobacteria	Flavobacteriales
	0		Bacteria	Bacteroidetes	Flavobacteria	Flavobacteriales	Flavobacteriaceae
	0		Bacteria	Bacteroidetes	Flavobacteria	Flavobacteriales	Flavobacteriaceae
	4.96574e-05		Bacteria	Bacteroidetes	Flavobacteria	Flavobacteriales
	0		Bacteria	Bacteroidetes	Flavobacteria	Flavobacteriales	Flavobacteriaceae
	0		Bacteria	Bacteroidetes	Flavobacteria	Flavobacteriales	Flavobacteriaceae
	0		Bacteria	Bacteroidetes	Flavobacteria	Flavobacteriales
	0		Bacteria	Bacteroidetes	Flavobacteria	Flavobacteriales	Flavobacteriaceae
	0		Bacteria	Bacteroidetes	Flavobacteria	Flavobacteriales	Flavobacteriaceae
	0		Bacteria	Bacteroidetes	Flavobacteria	Flavobacteriales	Flavobacteriaceae
	4.96574e-05		Bacteria	Bacteroidetes	Flavobacteria	Flavobacteriales	Flavobacteriaceae	Flavobacterium	Flavobacterium sp
	0		Bacteria	Bacteroidetes	Flavobacteria	Flavobacteriales	Cryomorphaceae
	0		Bacteria	Bacteroidetes	Flavobacteria	Flavobacteriales
	0		Bacteria	Bacteroidetes	Flavobacteria	Flavobacteriales	Flavobacteriaceae	Sediminibacter
	0		Bacteria	Bacteroidetes	Flavobacteria	Flavobacteriales	Flavobacteriaceae
	0		Bacteria	Bacteroidetes	Flavobacteria	Flavobacteriales
	0		Bacteria	Bacteroidetes	Flavobacteria	Flavobacteriales	Flavobacteriaceae
	0		Bacteria	Bacteroidetes	Flavobacteria	Flavobacteriales	Flavobacteriaceae
	0		Bacteria	Bacteroidetes	Flavobacteria	Flavobacteriales	Flavobacteriaceae	Flavobacterium
	0		Bacteria	Bacteroidetes	Flavobacteria	Flavobacteriales
	0		Bacteria	Bacteroidetes	Flavobacteria	Flavobacteriales	Flavobacteriaceae
	0		Bacteria	Bacteroidetes	Flavobacteria	Flavobacteriales	Flavobacteriaceae
	0		Bacteria	Bacteroidetes	Flavobacteria	Flavobacteriales	Flavobacteriaceae
	0		Bacteria	Bacteroidetes	Flavobacteria	Flavobacteriales
	0		Bacteria	Bacteroidetes	Flavobacteria	Flavobacteriales
	0		Bacteria	Bacteroidetes	Flavobacteria	Flavobacteriales
	0		Bacteria	Bacteroidetes	Flavobacteria	Flavobacteriales
	0		Bacteria	Bacteroidetes	Flavobacteria	Flavobacteriales	Flavobacteriaceae
	0		Bacteria	Bacteroidetes	Flavobacteria	Flavobacteriales	Flavobacteriaceae
	4.96574e-05		Bacteria	Bacteroidetes	Flavobacteria	Flavobacteriales	Flavobacteriaceae	Flavobacterium
	0		Bacteria	Bacteroidetes	Flavobacteria	Flavobacteriales	Flavobacteriaceae
	0		Bacteria	Bacteroidetes	Flavobacteria	Flavobacteriales
	0		Bacteria	Bacteroidetes	Flavobacteria	Flavobacteriales
	0		Bacteria	Bacteroidetes	Flavobacteria	Flavobacteriales
	0		Bacteria	Bacteroidetes	Flavobacteria	Flavobacteriales
	0		Bacteria	Bacteroidetes	Flavobacteria	Flavobacteriales
	0		Bacteria	Bacteroidetes	Flavobacteria	Flavobacteriales	Flavobacteriaceae
	0		Bacteria	Bacteroidetes	Flavobacteria	Flavobacteriales
	0		Bacteria	Bacteroidetes	Flavobacteria	Flavobacteriales
	0		Bacteria	Bacteroidetes	Flavobacteria	Flavobacteriales	Flavobacteriaceae
	4.96574e-05		Bacteria	Bacteroidetes	Flavobacteria	Flavobacteriales	Flavobacteriaceae
	0		Bacteria	Bacteroidetes	Flavobacteria	Flavobacteriales	Flavobacteriaceae
	0		Bacteria	Bacteroidetes	Flavobacteria	Flavobacteriales	Flavobacteriaceae
	0		Bacteria	Bacteroidetes	Flavobacteria	Flavobacteriales	Flavobacteriaceae
	0		Bacteria	Bacteroidetes	Flavobacteria	Flavobacteriales	Flavobacteriaceae
	0		Bacteria	Bacteroidetes	Flavobacteria	Flavobacteriales	Flavobacteriaceae
	0		Bacteria	Bacteroidetes	Flavobacteria	Flavobacteriales	Flavobacteriaceae
	0		Bacteria	Bacteroidetes	Flavobacteria	Flavobacteriales	Flavobacteriaceae
	0		Bacteria	Bacteroidetes	Flavobacteria	Flavobacteriales
	0		Bacteria	Bacteroidetes	Flavobacteria	Flavobacteriales
	0		Bacteria	Bacteroidetes	Flavobacteria	Flavobacteriales
	0		Bacteria	Bacteroidetes	Flavobacteria	Flavobacteriales	Flavobacteriaceae
	0		Bacteria	Bacteroidetes	Flavobacteria	Flavobacteriales
	0		Bacteria	Bacteroidetes	Flavobacteria	Flavobacteriales
	0		Bacteria	Bacteroidetes	Flavobacteria	Flavobacteriales
	0		Bacteria	Bacteroidetes	Flavobacteria	Flavobacteriales
	4.96574e-05		Bacteria	Bacteroidetes	Flavobacteria	Flavobacteriales
	0		Bacteria	Bacteroidetes	Flavobacteria	Flavobacteriales
	0		Bacteria	Bacteroidetes	Flavobacteria	Flavobacteriales	Flavobacteriaceae
	0		Bacteria	Bacteroidetes	Flavobacteria	Flavobacteriales	Flavobacteriaceae
	0		Bacteria	Bacteroidetes	Flavobacteria	Flavobacteriales
	0		Bacteria	Bacteroidetes	Flavobacteria	Flavobacteriales
	4.96574e-05		Bacteria	Bacteroidetes	Flavobacteria	Flavobacteriales
	0		Bacteria	Bacteroidetes	Flavobacteria	Flavobacteriales
	0		Bacteria	Bacteroidetes	Flavobacteria	Flavobacteriales	Flavobacteriaceae
	0		Bacteria	Bacteroidetes	Flavobacteria	Flavobacteriales	Flavobacteriaceae
	0		Bacteria	Bacteroidetes	Flavobacteria	Flavobacteriales
	4.96574e-05		Bacteria	Bacteroidetes	Flavobacteria	Flavobacteriales	Cryomorphaceae
	0		Bacteria	Bacteroidetes	Flavobacteria	Flavobacteriales
	0		Bacteria	Bacteroidetes	Flavobacteria	Flavobacteriales	Flavobacteriaceae
	0		Bacteria	Bacteroidetes	Flavobacteria	Flavobacteriales	Flavobacteriaceae
	4.96574e-05		Bacteria	Bacteroidetes	Flavobacteria	Flavobacteriales	Flavobacteriaceae	Psychroflexus
	0		Bacteria	Bacteroidetes	Flavobacteria	Flavobacteriales	Flavobacteriaceae
	0		Bacteria	Bacteroidetes	Flavobacteria	Flavobacteriales	Flavobacteriaceae
	0		Bacteria	Bacteroidetes	Flavobacteria	Flavobacteriales
	0		Bacteria	Bacteroidetes	Flavobacteria	Flavobacteriales	Flavobacteriaceae	Flavobacterium
	4.96574e-05		Bacteria	Bacteroidetes	Flavobacteria	Flavobacteriales
	0		Bacteria	Bacteroidetes	Flavobacteria	Flavobacteriales	Flavobacteriaceae
	0		Bacteria	Bacteroidetes	Flavobacteria	Flavobacteriales
	4.96574e-05		Bacteria	Bacteroidetes	Flavobacteria	Flavobacteriales	Flavobacteriaceae	Flavobacterium
	0		Bacteria	Bacteroidetes	Flavobacteria	Flavobacteriales	Flavobacteriaceae
	0		Bacteria	Bacteroidetes	Flavobacteria	Flavobacteriales	Flavobacteriaceae
	0		Bacteria	Bacteroidetes	Flavobacteria	Flavobacteriales
	0		Bacteria	Bacteroidetes	Flavobacteria	Flavobacteriales	Flavobacteriaceae
	0		Bacteria	Bacteroidetes	Flavobacteria	Flavobacteriales
	0		Bacteria	Bacteroidetes	Flavobacteria	Flavobacteriales	Cryomorphaceae
	0		Bacteria	Bacteroidetes	Flavobacteria	Flavobacteriales	Cryomorphaceae
	0		Bacteria	Bacteroidetes	Flavobacteria	Flavobacteriales	Flavobacteriaceae	Flavobacterium
	0		Bacteria	Bacteroidetes	Flavobacteria	Flavobacteriales	Cryomorphaceae	Lishizhenia	Lishizhenia caseinilytica
	0		Bacteria	Bacteroidetes	Flavobacteria	Flavobacteriales
	4.96574e-05		Bacteria	Bacteroidetes	Flavobacteria	Flavobacteriales
	0		Bacteria	Bacteroidetes	Flavobacteria	Flavobacteriales
	0		Bacteria	Bacteroidetes	Flavobacteria	Flavobacteriales	Cryomorphaceae
	0		Bacteria	Bacteroidetes	Flavobacteria	Flavobacteriales
	0		Bacteria	Bacteroidetes	Flavobacteria	Flavobacteriales	Flavobacteriaceae
	0		Bacteria	Bacteroidetes	Flavobacteria	Flavobacteriales
	0		Bacteria	Bacteroidetes	Flavobacteria	Flavobacteriales	Cryomorphaceae
	0		Bacteria	Bacteroidetes	Flavobacteria	Flavobacteriales	Flavobacteriaceae
	0		Bacteria	Bacteroidetes	Flavobacteria	Flavobacteriales
	0		Bacteria	Bacteroidetes	Flavobacteria	Flavobacteriales	Flavobacteriaceae
	4.96574e-05		Bacteria	Bacteroidetes	Flavobacteria	Flavobacteriales	Flavobacteriaceae
	0		Bacteria	Bacteroidetes	Flavobacteria	Flavobacteriales	Flavobacteriaceae
	0		Bacteria	Bacteroidetes	Flavobacteria	Flavobacteriales
	0		Bacteria	Bacteroidetes	Flavobacteria	Flavobacteriales
	0		Bacteria	Bacteroidetes	Flavobacteria	Flavobacteriales
	0		Bacteria	Bacteroidetes	Flavobacteria	Flavobacteriales
	0		Bacteria	Bacteroidetes	Flavobacteria	Flavobacteriales	Flavobacteriaceae
	0		Bacteria	Bacteroidetes	Flavobacteria	Flavobacteriales	Flavobacteriaceae	Flavobacterium
	0		Bacteria	Bacteroidetes	Flavobacteria	Flavobacteriales
	0		Bacteria	Bacteroidetes	Flavobacteria	Flavobacteriales	Flavobacteriaceae
	0		Bacteria	Bacteroidetes	Flavobacteria	Flavobacteriales
	0		Bacteria	Bacteroidetes	Flavobacteria	Flavobacteriales	Flavobacteriaceae
	0		Bacteria	Bacteroidetes	Flavobacteria	Flavobacteriales
	0		Bacteria	Bacteroidetes	Flavobacteria	Flavobacteriales	Flavobacteriaceae
	0		Bacteria	Bacteroidetes	Flavobacteria	Flavobacteriales	Flavobacteriaceae	Flavobacterium
	0		Bacteria	Bacteroidetes	Flavobacteria	Flavobacteriales
	0		Bacteria	Bacteroidetes	Flavobacteria	Flavobacteriales	Flavobacteriaceae
	0		Bacteria	Bacteroidetes	Flavobacteria	Flavobacteriales
	0		Bacteria	Bacteroidetes	Flavobacteria	Flavobacteriales	Flavobacteriaceae
	0		Bacteria	Bacteroidetes	Flavobacteria	Flavobacteriales
	4.96574e-05		Bacteria	Bacteroidetes	Flavobacteria	Flavobacteriales	Flavobacteriaceae
	0		Bacteria	Bacteroidetes	Flavobacteria	Flavobacteriales	Cryomorphaceae
	0		Bacteria	Bacteroidetes	Flavobacteria	Flavobacteriales
	0		Bacteria	Bacteroidetes	Flavobacteria	Flavobacteriales
	0		Bacteria	Bacteroidetes	Flavobacteria	Flavobacteriales
	0		Bacteria	Bacteroidetes	Flavobacteria	Flavobacteriales	Cryomorphaceae
	0		Bacteria	Bacteroidetes	Flavobacteria	Flavobacteriales
	4.96574e-05		Bacteria	Bacteroidetes	Flavobacteria	Flavobacteriales	Flavobacteriaceae
	0		Bacteria	Bacteroidetes	Flavobacteria	Flavobacteriales	Flavobacteriaceae
	0		Bacteria	Bacteroidetes	Flavobacteria	Flavobacteriales	Flavobacteriaceae
	0		Bacteria	Bacteroidetes	Flavobacteria	Flavobacteriales
	0		Bacteria	Bacteroidetes	Flavobacteria	Flavobacteriales
	0		Bacteria	Bacteroidetes	Flavobacteria	Flavobacteriales	Flavobacteriaceae
	0		Bacteria	Bacteroidetes	Flavobacteria	Flavobacteriales
	0		Bacteria	Bacteroidetes	Flavobacteria	Flavobacteriales	Flavobacteriaceae	Flavobacterium
	0		Bacteria	Bacteroidetes	Flavobacteria	Flavobacteriales	Flavobacteriaceae
	0		Bacteria	Bacteroidetes	Flavobacteria	Flavobacteriales	Flavobacteriaceae
	0		Bacteria	Bacteroidetes	Flavobacteria	Flavobacteriales
	0		Bacteria	Bacteroidetes	Flavobacteria	Flavobacteriales	Flavobacteriaceae
	0		Bacteria	Bacteroidetes	Flavobacteria	Flavobacteriales	Flavobacteriaceae
	0		Bacteria	Bacteroidetes	Flavobacteria	Flavobacteriales	Flavobacteriaceae	Flavobacterium
	0		Bacteria	Bacteroidetes	Flavobacteria	Flavobacteriales	Flavobacteriaceae
	0		Bacteria	Bacteroidetes	Flavobacteria	Flavobacteriales
	4.96574e-05		Bacteria	Bacteroidetes	Flavobacteria	Flavobacteriales
	0		Bacteria	Bacteroidetes	Flavobacteria	Flavobacteriales	Flavobacteriaceae
	0		Bacteria	Bacteroidetes	Flavobacteria	Flavobacteriales	Flavobacteriaceae	Winogradskyella
	0		Bacteria	Bacteroidetes	Flavobacteria	Flavobacteriales
	0		Bacteria	Bacteroidetes	Flavobacteria	Flavobacteriales
	0		Bacteria	Bacteroidetes	Flavobacteria	Flavobacteriales	Flavobacteriaceae
	0		Bacteria	Bacteroidetes	Flavobacteria	Flavobacteriales	Flavobacteriaceae
	0		Bacteria	Bacteroidetes	Flavobacteria	Flavobacteriales	Flavobacteriaceae
	0		Bacteria	Bacteroidetes	Flavobacteria	Flavobacteriales
	0		Bacteria	Bacteroidetes	Flavobacteria	Flavobacteriales	Flavobacteriaceae
	0		Bacteria	Bacteroidetes	Flavobacteria	Flavobacteriales	Flavobacteriaceae
	0		Bacteria	Bacteroidetes	Flavobacteria	Flavobacteriales
	0		Bacteria	Bacteroidetes	Flavobacteria	Flavobacteriales	Flavobacteriaceae	Flavobacterium	Flavobacterium sp
	0		Bacteria	Bacteroidetes	Flavobacteria	Flavobacteriales
	0		Bacteria	Bacteroidetes	Flavobacteria	Flavobacteriales
	0		Bacteria	Bacteroidetes	Flavobacteria	Flavobacteriales
	0		Bacteria	Bacteroidetes	Flavobacteria	Flavobacteriales	Flavobacteriaceae
	4.96574e-05		Bacteria	Bacteroidetes	Flavobacteria	Flavobacteriales
	0		Bacteria	Bacteroidetes	Flavobacteria	Flavobacteriales
	0		Bacteria	Bacteroidetes	Flavobacteria	Flavobacteriales
	0		Bacteria	Bacteroidetes	Flavobacteria	Flavobacteriales	Cryomorphaceae
	0		Bacteria	Bacteroidetes	Flavobacteria	Flavobacteriales
	0		Bacteria	Bacteroidetes	Flavobacteria	Flavobacteriales
	0		Bacteria	Bacteroidetes	Flavobacteria	Flavobacteriales	Flavobacteriaceae
	0		Bacteria	Bacteroidetes	Flavobacteria	Flavobacteriales	Flavobacteriaceae
	0		Bacteria	Bacteroidetes	Flavobacteria	Flavobacteriales	Flavobacteriaceae	Salegentibacter	Salegentibacter mishustinae
	0		Bacteria	Bacteroidetes	Flavobacteria	Flavobacteriales	Cryomorphaceae
	0		Bacteria	Bacteroidetes	Flavobacteria	Flavobacteriales
	0		Bacteria	Bacteroidetes	Flavobacteria	Flavobacteriales	Flavobacteriaceae
	0		Bacteria	Bacteroidetes	Flavobacteria	Flavobacteriales
	0		Bacteria	Bacteroidetes	Flavobacteria	Flavobacteriales	Flavobacteriaceae
	0		Bacteria	Bacteroidetes	Flavobacteria	Flavobacteriales	Flavobacteriaceae
	0		Bacteria	Bacteroidetes	Flavobacteria	Flavobacteriales
	0		Bacteria	Bacteroidetes	Flavobacteria	Flavobacteriales
	0		Bacteria	Bacteroidetes	Flavobacteria	Flavobacteriales	Flavobacteriaceae	Flavobacterium	Flavobacterium sp
	0		Bacteria	Bacteroidetes	Flavobacteria	Flavobacteriales	Flavobacteriaceae
	0		Bacteria	Bacteroidetes	Flavobacteria	Flavobacteriales	Flavobacteriaceae
	0		Bacteria	Bacteroidetes	Flavobacteria	Flavobacteriales	Flavobacteriaceae
	0		Bacteria	Bacteroidetes	Flavobacteria	Flavobacteriales
	0		Bacteria	Bacteroidetes	Flavobacteria	Flavobacteriales	Flavobacteriaceae
	0		Bacteria	Bacteroidetes	Flavobacteria	Flavobacteriales
	0		Bacteria	Bacteroidetes	Flavobacteria	Flavobacteriales	Flavobacteriaceae
	0		Bacteria	Bacteroidetes	Flavobacteria	Flavobacteriales	Flavobacteriaceae
	0		Bacteria	Bacteroidetes	Flavobacteria	Flavobacteriales	Flavobacteriaceae
	0		Bacteria	Bacteroidetes	Flavobacteria	Flavobacteriales	Flavobacteriaceae
	0		Bacteria	Bacteroidetes	Flavobacteria	Flavobacteriales	Cryomorphaceae
	0		Bacteria	Bacteroidetes	Flavobacteria	Flavobacteriales	Flavobacteriaceae	Salinimicrobium
	0		Bacteria	Bacteroidetes	Flavobacteria
	0		Bacteria	Bacteroidetes	Flavobacteria
	0		Bacteria	Bacteroidetes	Flavobacteria
	0		Bacteria	Bacteroidetes	Flavobacteria
	0		Bacteria	Bacteroidetes	Sphingobacteria	Sphingobacteriales
	0.00119178		Bacteria	Bacteroidetes	Sphingobacteria	Sphingobacteriales	Rhodothermaceae
	0		Bacteria	Bacteroidetes	Sphingobacteria	Sphingobacteriales	Saprospiraceae
	0		Bacteria	Bacteroidetes	Sphingobacteria	Sphingobacteriales	Saprospiraceae
	0		Bacteria	Bacteroidetes	Sphingobacteria	Sphingobacteriales
	0		Bacteria	Bacteroidetes	Sphingobacteria	Sphingobacteriales
	0		Bacteria	Bacteroidetes	Sphingobacteria	Sphingobacteriales
	0		Bacteria	Bacteroidetes	Sphingobacteria	Sphingobacteriales	Chitinophagaceae	Chitinophaga
	0		Bacteria	Bacteroidetes	Sphingobacteria	Sphingobacteriales	Rhodothermaceae
	4.96574e-05		Bacteria	Bacteroidetes	Sphingobacteria	Sphingobacteriales	Rhodothermaceae
	0		Bacteria	Bacteroidetes	Sphingobacteria	Sphingobacteriales
	0.000248287		Bacteria	Bacteroidetes	Sphingobacteria	Sphingobacteriales	Rhodothermaceae
	0		Bacteria	Bacteroidetes	Sphingobacteria	Sphingobacteriales
	0		Bacteria	Bacteroidetes	Sphingobacteria	Sphingobacteriales	Saprospiraceae
	0		Bacteria	Bacteroidetes	Sphingobacteria	Sphingobacteriales	Saprospiraceae
	0		Bacteria	Bacteroidetes	Sphingobacteria	Sphingobacteriales
	9.93147e-05		Bacteria	Bacteroidetes	Sphingobacteria	Sphingobacteriales	Sphingobacteriaceae
	0.000248287		Bacteria	Bacteroidetes	Sphingobacteria	Sphingobacteriales
	0		Bacteria	Bacteroidetes	Sphingobacteria	Sphingobacteriales	Rhodothermaceae
	0		Bacteria	Bacteroidetes	Sphingobacteria	Sphingobacteriales
	0		Bacteria	Bacteroidetes	Sphingobacteria	Sphingobacteriales
	0		Bacteria	Bacteroidetes	Sphingobacteria	Sphingobacteriales
	0		Bacteria	Bacteroidetes	Sphingobacteria	Sphingobacteriales
	0		Bacteria	Bacteroidetes	Sphingobacteria	Sphingobacteriales
	0		Bacteria	Bacteroidetes	Sphingobacteria	Sphingobacteriales
	0		Bacteria	Bacteroidetes	Sphingobacteria	Sphingobacteriales
	0		Bacteria	Bacteroidetes	Sphingobacteria	Sphingobacteriales
	0		Bacteria	Bacteroidetes	Sphingobacteria	Sphingobacteriales	Saprospiraceae
	0		Bacteria	Bacteroidetes	Sphingobacteria	Sphingobacteriales
	0		Bacteria	Bacteroidetes	Sphingobacteria	Sphingobacteriales
	0		Bacteria	Bacteroidetes	Sphingobacteria	Sphingobacteriales
	0		Bacteria	Bacteroidetes	Sphingobacteria	Sphingobacteriales	Saprospiraceae
	9.93147e-05		Bacteria	Bacteroidetes	Sphingobacteria	Sphingobacteriales
	0		Bacteria	Bacteroidetes	Sphingobacteria	Sphingobacteriales
	0		Bacteria	Bacteroidetes	Sphingobacteria	Sphingobacteriales
	0		Bacteria	Bacteroidetes	Sphingobacteria	Sphingobacteriales
	0		Bacteria	Bacteroidetes	Sphingobacteria	Sphingobacteriales	Saprospiraceae
	0		Bacteria	Bacteroidetes	Sphingobacteria	Sphingobacteriales
	0		Bacteria	Bacteroidetes	Sphingobacteria	Sphingobacteriales
	0		Bacteria	Bacteroidetes	Sphingobacteria	Sphingobacteriales	Rhodothermaceae
	0.000198629		Bacteria	Bacteroidetes	Sphingobacteria	Sphingobacteriales	Rhodothermaceae	Salisaeta
	0.000993147		Bacteria	Bacteroidetes	Sphingobacteria	Sphingobacteriales	Rhodothermaceae
	0		Bacteria	Bacteroidetes	Sphingobacteria	Sphingobacteriales
	0		Bacteria	Bacteroidetes	Sphingobacteria	Sphingobacteriales	Saprospiraceae
	0		Bacteria	Bacteroidetes	Sphingobacteria	Sphingobacteriales	Rhodothermaceae
	0		Bacteria	Bacteroidetes	Sphingobacteria	Sphingobacteriales	Rhodothermaceae
	0		Bacteria	Bacteroidetes	Sphingobacteria	Sphingobacteriales	Saprospiraceae
	0		Bacteria	Bacteroidetes	Sphingobacteria	Sphingobacteriales
	0		Bacteria	Bacteroidetes	Sphingobacteria	Sphingobacteriales
	0		Bacteria	Bacteroidetes	Sphingobacteria	Sphingobacteriales
	0		Bacteria	Bacteroidetes	Sphingobacteria	Sphingobacteriales
	0		Bacteria	Bacteroidetes	Sphingobacteria	Sphingobacteriales
	0		Bacteria	Bacteroidetes	Sphingobacteria	Sphingobacteriales
	0		Bacteria	Bacteroidetes	Sphingobacteria	Sphingobacteriales
	0		Bacteria	Bacteroidetes	Sphingobacteria	Sphingobacteriales
	0		Bacteria	Bacteroidetes	Sphingobacteria	Sphingobacteriales
	0		Bacteria	Bacteroidetes	Sphingobacteria	Sphingobacteriales
	0		Bacteria	Bacteroidetes	Sphingobacteria	Sphingobacteriales
	0		Bacteria	Bacteroidetes	Sphingobacteria	Sphingobacteriales	Saprospiraceae
	0		Bacteria	Bacteroidetes	Sphingobacteria	Sphingobacteriales	Saprospiraceae
	0		Bacteria	Bacteroidetes	Sphingobacteria	Sphingobacteriales	Saprospiraceae
	0		Bacteria	Bacteroidetes	Sphingobacteria	Sphingobacteriales	Rhodothermaceae
	0		Bacteria	Bacteroidetes	Sphingobacteria	Sphingobacteriales
	0		Bacteria	Bacteroidetes	Sphingobacteria	Sphingobacteriales
	0		Bacteria	Bacteroidetes	Sphingobacteria	Sphingobacteriales	Rhodothermaceae
	0		Bacteria	Bacteroidetes	Sphingobacteria	Sphingobacteriales
	0		Bacteria	Bacteroidetes	Sphingobacteria	Sphingobacteriales	Rhodothermaceae
	0		Bacteria	Bacteroidetes	Sphingobacteria	Sphingobacteriales
	0		Bacteria	Bacteroidetes	Sphingobacteria	Sphingobacteriales
	0		Bacteria	Bacteroidetes	Sphingobacteria	Sphingobacteriales	Rhodothermaceae
	0		Bacteria	Bacteroidetes	Sphingobacteria	Sphingobacteriales
	0		Bacteria	Bacteroidetes	Sphingobacteria	Sphingobacteriales	Saprospiraceae
	0		Bacteria	Bacteroidetes	Sphingobacteria	Sphingobacteriales
	0		Bacteria	Bacteroidetes	Sphingobacteria	Sphingobacteriales
	0		Bacteria	Bacteroidetes	Sphingobacteria	Sphingobacteriales	Saprospiraceae
	0		Bacteria	Bacteroidetes	Sphingobacteria	Sphingobacteriales
	0		Bacteria	Bacteroidetes	Sphingobacteria	Sphingobacteriales
	0		Bacteria	Bacteroidetes	Sphingobacteria	Sphingobacteriales	Saprospiraceae
	0		Bacteria	Bacteroidetes	Sphingobacteria	Sphingobacteriales	Rhodothermaceae
	0		Bacteria	Bacteroidetes	Sphingobacteria	Sphingobacteriales	Rhodothermaceae
	0		Bacteria	Bacteroidetes	Sphingobacteria	Sphingobacteriales
	0		Bacteria	Bacteroidetes	Sphingobacteria	Sphingobacteriales	Rhodothermaceae
	0		Bacteria	Bacteroidetes	Sphingobacteria	Sphingobacteriales
	4.96574e-05		Bacteria	Bacteroidetes	Sphingobacteria	Sphingobacteriales
	0		Bacteria	Bacteroidetes	Sphingobacteria	Sphingobacteriales	Sphingobacteriaceae
	4.96574e-05		Bacteria	Bacteroidetes	Sphingobacteria	Sphingobacteriales
	0		Bacteria	Bacteroidetes	Sphingobacteria	Sphingobacteriales
	0		Bacteria	Bacteroidetes	Sphingobacteria	Sphingobacteriales	Sphingobacteriaceae
	0		Bacteria	Bacteroidetes	Sphingobacteria	Sphingobacteriales
	0		Bacteria	Bacteroidetes	Sphingobacteria	Sphingobacteriales	Rhodothermaceae
	0		Bacteria	Bacteroidetes	Sphingobacteria	Sphingobacteriales	Rhodothermaceae
	0		Bacteria	Bacteroidetes	Sphingobacteria	Sphingobacteriales	Saprospiraceae
	0		Bacteria	Bacteroidetes	Sphingobacteria	Sphingobacteriales
	0		Bacteria	Bacteroidetes	Sphingobacteria	Sphingobacteriales
	0		Bacteria	Bacteroidetes	Sphingobacteria	Sphingobacteriales
	0		Bacteria	Bacteroidetes	Sphingobacteria	Sphingobacteriales
	4.96574e-05		Bacteria	Bacteroidetes	Sphingobacteria	Sphingobacteriales	Rhodothermaceae
	0		Bacteria	Bacteroidetes	Sphingobacteria	Sphingobacteriales	Saprospiraceae
	0		Bacteria	Bacteroidetes	Sphingobacteria	Sphingobacteriales
	9.93147e-05		Bacteria	Bacteroidetes	Sphingobacteria	Sphingobacteriales	Sphingobacteriaceae
	4.96574e-05		Bacteria	Bacteroidetes	Sphingobacteria	Sphingobacteriales
	0		Bacteria	Bacteroidetes	Sphingobacteria	Sphingobacteriales	Sphingobacteriaceae
	0		Bacteria	Bacteroidetes	Sphingobacteria	Sphingobacteriales	Saprospiraceae
	0		Bacteria	Bacteroidetes	Sphingobacteria	Sphingobacteriales
	0		Bacteria	Bacteroidetes	Sphingobacteria	Sphingobacteriales	Saprospiraceae
	0		Bacteria	Bacteroidetes	Sphingobacteria	Sphingobacteriales
	0		Bacteria	Bacteroidetes	Sphingobacteria	Sphingobacteriales	Saprospiraceae
	0		Bacteria	Bacteroidetes	Sphingobacteria	Sphingobacteriales
	0		Bacteria	Bacteroidetes	Sphingobacteria	Sphingobacteriales
	0		Bacteria	Bacteroidetes	Sphingobacteria	Sphingobacteriales
	0		Bacteria	Bacteroidetes	Sphingobacteria	Sphingobacteriales
	0		Bacteria	Bacteroidetes	Sphingobacteria	Sphingobacteriales	Rhodothermaceae
	4.96574e-05		Bacteria	Bacteroidetes	Sphingobacteria	Sphingobacteriales	Saprospiraceae
	0		Bacteria	Bacteroidetes	Sphingobacteria	Sphingobacteriales	Rhodothermaceae
	0		Bacteria	Bacteroidetes	Sphingobacteria	Sphingobacteriales
	0		Bacteria	Bacteroidetes	Sphingobacteria	Sphingobacteriales
	0		Bacteria	Bacteroidetes	Sphingobacteria	Sphingobacteriales
	0		Bacteria	Bacteroidetes	Sphingobacteria	Sphingobacteriales
	0		Bacteria	Bacteroidetes	Sphingobacteria	Sphingobacteriales
	0		Bacteria	Bacteroidetes	Sphingobacteria	Sphingobacteriales	Sphingobacteriaceae
	0		Bacteria	Bacteroidetes	Sphingobacteria	Sphingobacteriales	Saprospiraceae
	0		Bacteria	Bacteroidetes	Sphingobacteria	Sphingobacteriales	Sphingobacteriaceae
	0		Bacteria	Bacteroidetes	Sphingobacteria	Sphingobacteriales
	0		Bacteria	Bacteroidetes	Sphingobacteria	Sphingobacteriales
	0		Bacteria	Bacteroidetes	Sphingobacteria	Sphingobacteriales
	0		Bacteria	Bacteroidetes	Sphingobacteria	Sphingobacteriales
	0		Bacteria	Bacteroidetes	Sphingobacteria	Sphingobacteriales	Saprospiraceae
	0		Bacteria	Bacteroidetes	Sphingobacteria	Sphingobacteriales	Chitinophagaceae
	0		Bacteria	Bacteroidetes	Sphingobacteria	Sphingobacteriales
	0		Bacteria	Bacteroidetes	Sphingobacteria	Sphingobacteriales
	0		Bacteria	Bacteroidetes	Sphingobacteria	Sphingobacteriales
	0		Bacteria	Bacteroidetes	Sphingobacteria	Sphingobacteriales	Chitinophagaceae	Gracilimonas
	0		Bacteria	Bacteroidetes	Sphingobacteria	Sphingobacteriales	Sphingobacteriaceae
	0		Bacteria	Bacteroidetes	Sphingobacteria	Sphingobacteriales	Sphingobacteriaceae
	0		Bacteria	Bacteroidetes	Sphingobacteria	Sphingobacteriales
	0		Bacteria	Bacteroidetes	Sphingobacteria	Sphingobacteriales	Saprospiraceae	Lewinella
	0		Bacteria	Bacteroidetes	Sphingobacteria	Sphingobacteriales
	0		Bacteria	Bacteroidetes	Sphingobacteria	Sphingobacteriales
	0		Bacteria	Bacteroidetes	Sphingobacteria	Sphingobacteriales
	0		Bacteria	Bacteroidetes	Sphingobacteria	Sphingobacteriales
	0		Bacteria	Bacteroidetes	Sphingobacteria	Sphingobacteriales
	0		Bacteria	Bacteroidetes	Sphingobacteria	Sphingobacteriales
	0		Bacteria	Bacteroidetes	Sphingobacteria	Sphingobacteriales	Rhodothermaceae
	0		Bacteria	Bacteroidetes	Sphingobacteria	Sphingobacteriales	Sphingobacteriaceae
	0		Bacteria	Bacteroidetes	Sphingobacteria	Sphingobacteriales	Saprospiraceae
	0		Bacteria	Bacteroidetes	Sphingobacteria	Sphingobacteriales
	0		Bacteria	Bacteroidetes	Sphingobacteria	Sphingobacteriales
	0		Bacteria	Bacteroidetes	Sphingobacteria	Sphingobacteriales
	0		Bacteria	Bacteroidetes	Sphingobacteria	Sphingobacteriales
	0		Bacteria	Bacteroidetes	Sphingobacteria	Sphingobacteriales	Rhodothermaceae
	0		Bacteria	Bacteroidetes	Sphingobacteria	Sphingobacteriales
	0		Bacteria	Bacteroidetes	Sphingobacteria	Sphingobacteriales
	0		Bacteria	Bacteroidetes	Sphingobacteria	Sphingobacteriales
	0		Bacteria	Bacteroidetes	Sphingobacteria	Sphingobacteriales	Saprospiraceae
	0		Bacteria	Bacteroidetes	Sphingobacteria	Sphingobacteriales
	0		Bacteria	Bacteroidetes	Sphingobacteria	Sphingobacteriales	Saprospiraceae
	0		Bacteria	Bacteroidetes	Sphingobacteria	Sphingobacteriales
	0		Bacteria	Bacteroidetes	Sphingobacteria	Sphingobacteriales
	0		Bacteria	Bacteroidetes	Sphingobacteria	Sphingobacteriales
	0		Bacteria	Bacteroidetes	Sphingobacteria	Sphingobacteriales
	0		Bacteria	Bacteroidetes	Sphingobacteria	Sphingobacteriales	Rhodothermaceae
	0		Bacteria	Bacteroidetes	Sphingobacteria	Sphingobacteriales	Saprospiraceae
	0		Bacteria	Bacteroidetes	Sphingobacteria	Sphingobacteriales
	0		Bacteria	Bacteroidetes	Sphingobacteria	Sphingobacteriales	Rhodothermaceae	Salisaeta
	0		Bacteria	Bacteroidetes	Sphingobacteria	Sphingobacteriales
	0		Bacteria	Bacteroidetes	Sphingobacteria	Sphingobacteriales	Sphingobacteriaceae
	0		Bacteria	Bacteroidetes	Sphingobacteria	Sphingobacteriales
	0		Bacteria	Bacteroidetes	Sphingobacteria	Sphingobacteriales	Saprospiraceae
	0		Bacteria	Bacteroidetes	Sphingobacteria	Sphingobacteriales
	0		Bacteria	Bacteroidetes	Sphingobacteria	Sphingobacteriales	Saprospiraceae
	0		Bacteria	Bacteroidetes	Sphingobacteria	Sphingobacteriales
	0		Bacteria	Bacteroidetes	Sphingobacteria	Sphingobacteriales	Saprospiraceae
	0		Bacteria	Bacteroidetes	Sphingobacteria	Sphingobacteriales
	0		Bacteria	Bacteroidetes	Sphingobacteria	Sphingobacteriales
	0		Bacteria	Bacteroidetes	Sphingobacteria	Sphingobacteriales	Saprospiraceae
	0		Bacteria	Bacteroidetes	Sphingobacteria	Sphingobacteriales	Rhodothermaceae
	0		Bacteria	Bacteroidetes	Sphingobacteria	Sphingobacteriales
	0		Bacteria	Bacteroidetes	Sphingobacteria	Sphingobacteriales	Saprospiraceae
	0		Bacteria	Bacteroidetes	Sphingobacteria	Sphingobacteriales	Rhodothermaceae
	0		Bacteria	Bacteroidetes	Sphingobacteria	Sphingobacteriales
	0		Bacteria	Bacteroidetes	Sphingobacteria	Sphingobacteriales
	0		Bacteria	Bacteroidetes	Sphingobacteria	Sphingobacteriales
	0		Bacteria	Bacteroidetes	Sphingobacteria	Sphingobacteriales	Saprospiraceae
	0		Bacteria	Bacteroidetes	Sphingobacteria	Sphingobacteriales
	0		Bacteria	Bacteroidetes	Sphingobacteria	Sphingobacteriales
	0		Bacteria	Bacteroidetes	Sphingobacteria	Sphingobacteriales
	0		Bacteria	Bacteroidetes	Sphingobacteria	Sphingobacteriales	Saprospiraceae
	0		Bacteria	Bacteroidetes	Sphingobacteria	Sphingobacteriales
	0		Bacteria	Bacteroidetes	Sphingobacteria	Sphingobacteriales	Saprospiraceae
	0		Bacteria	Bacteroidetes	Sphingobacteria	Sphingobacteriales
	0		Bacteria	Bacteroidetes	Sphingobacteria	Sphingobacteriales
	0		Bacteria	Bacteroidetes	Sphingobacteria	Sphingobacteriales
	0		Bacteria	Bacteroidetes	Sphingobacteria	Sphingobacteriales	Rhodothermaceae	Salisaeta
	0		Bacteria	Bacteroidetes	Sphingobacteria	Sphingobacteriales
	0		Bacteria	Bacteroidetes	Sphingobacteria	Sphingobacteriales	Rhodothermaceae
	0		Bacteria	Bacteroidetes	Sphingobacteria	Sphingobacteriales
	0		Bacteria	Bacteroidetes	Sphingobacteria	Sphingobacteriales	Saprospiraceae
	0		Bacteria	Bacteroidetes	Sphingobacteria	Sphingobacteriales
	0		Bacteria	Bacteroidetes	Sphingobacteria	Sphingobacteriales	Saprospiraceae
	0		Bacteria	Bacteroidetes	Sphingobacteria	Sphingobacteriales
	0		Bacteria	Bacteroidetes	Sphingobacteria	Sphingobacteriales
	0		Bacteria	Bacteroidetes	Sphingobacteria	Sphingobacteriales	Saprospiraceae
	4.96574e-05		Bacteria	Bacteroidetes	Sphingobacteria	Sphingobacteriales	Rhodothermaceae
	0		Bacteria	Bacteroidetes	Sphingobacteria	Sphingobacteriales
	0		Bacteria	Bacteroidetes	Sphingobacteria	Sphingobacteriales
	0		Bacteria	Bacteroidetes	Sphingobacteria	Sphingobacteriales
	0		Bacteria	Bacteroidetes	Sphingobacteria	Sphingobacteriales
	0		Bacteria	Bacteroidetes	Sphingobacteria	Sphingobacteriales	Saprospiraceae
	0		Bacteria	Bacteroidetes	Sphingobacteria	Sphingobacteriales	Rhodothermaceae
	0		Bacteria	Bacteroidetes	Sphingobacteria	Sphingobacteriales
	0		Bacteria	Bacteroidetes	Sphingobacteria	Sphingobacteriales
	0		Bacteria	Bacteroidetes	Sphingobacteria	Sphingobacteriales	Saprospiraceae
	0		Bacteria	Bacteroidetes	Sphingobacteria	Sphingobacteriales
	0		Bacteria	Bacteroidetes	Sphingobacteria	Sphingobacteriales	Rhodothermaceae
	0		Bacteria	Bacteroidetes	Sphingobacteria	Sphingobacteriales
	0		Bacteria	Bacteroidetes	Sphingobacteria	Sphingobacteriales	Rhodothermaceae
	0		Bacteria	Bacteroidetes	Sphingobacteria	Sphingobacteriales
	0		Bacteria	Bacteroidetes	Sphingobacteria	Sphingobacteriales
	0		Bacteria	Bacteroidetes	Sphingobacteria	Sphingobacteriales	Rhodothermaceae
	9.93147e-05		Bacteria	Bacteroidetes	Sphingobacteria	Sphingobacteriales	Rhodothermaceae
	0		Bacteria	Bacteroidetes	Sphingobacteria	Sphingobacteriales	Saprospiraceae
	0		Bacteria	Bacteroidetes	Sphingobacteria	Sphingobacteriales	Rhodothermaceae
	0		Bacteria	Bacteroidetes	Sphingobacteria	Sphingobacteriales
	0		Bacteria	Bacteroidetes	Sphingobacteria	Sphingobacteriales
	0.000148972		Bacteria	Bacteroidetes	Sphingobacteria	Sphingobacteriales	Rhodothermaceae
	4.96574e-05		Bacteria	Bacteroidetes	Sphingobacteria	Sphingobacteriales
	0		Bacteria	Bacteroidetes	Sphingobacteria	Sphingobacteriales
	4.96574e-05		Bacteria	Bacteroidetes	Sphingobacteria	Sphingobacteriales	Rhodothermaceae
	0		Bacteria	Bacteroidetes	Sphingobacteria	Sphingobacteriales	Rhodothermaceae	Salinibacter	Salinibacter sp
	0		Bacteria	Bacteroidetes	Sphingobacteria	Sphingobacteriales	Saprospiraceae
	0		Bacteria	Bacteroidetes	Sphingobacteria	Sphingobacteriales
	0		Bacteria	Bacteroidetes	Sphingobacteria	Sphingobacteriales
	0		Bacteria	Bacteroidetes	Sphingobacteria	Sphingobacteriales
	0		Bacteria	Bacteroidetes	Sphingobacteria	Sphingobacteriales
	4.96574e-05		Bacteria	Bacteroidetes	Sphingobacteria	Sphingobacteriales
	0		Bacteria	Bacteroidetes	Sphingobacteria	Sphingobacteriales
	0		Bacteria	Bacteroidetes	Sphingobacteria	Sphingobacteriales	Sphingobacteriaceae
	0		Bacteria	Bacteroidetes	Sphingobacteria	Sphingobacteriales	Saprospiraceae
	4.96574e-05		Bacteria	Bacteroidetes	Sphingobacteria	Sphingobacteriales
	9.93147e-05		Bacteria	Bacteroidetes	Sphingobacteria	Sphingobacteriales
	0		Bacteria	Bacteroidetes	Sphingobacteria	Sphingobacteriales	Saprospiraceae
	0		Bacteria	Bacteroidetes	Sphingobacteria	Sphingobacteriales
	0		Bacteria	Bacteroidetes	Sphingobacteria	Sphingobacteriales	Rhodothermaceae
	0		Bacteria	Bacteroidetes	Sphingobacteria	Sphingobacteriales
	0		Bacteria	Bacteroidetes	Sphingobacteria	Sphingobacteriales	Rhodothermaceae	Salinibacter
	0		Bacteria	Bacteroidetes	Sphingobacteria	Sphingobacteriales
	0		Bacteria	Bacteroidetes	Sphingobacteria	Sphingobacteriales	Rhodothermaceae
	0		Bacteria	Bacteroidetes	Sphingobacteria	Sphingobacteriales
	0		Bacteria	Bacteroidetes	Sphingobacteria	Sphingobacteriales	Saprospiraceae
	0		Bacteria	Bacteroidetes	Sphingobacteria	Sphingobacteriales
	0		Bacteria	Bacteroidetes	Sphingobacteria	Sphingobacteriales
	0		Bacteria	Bacteroidetes	Sphingobacteria	Sphingobacteriales
	9.93147e-05		Bacteria	Bacteroidetes	Sphingobacteria	Sphingobacteriales	Rhodothermaceae
	4.96574e-05		Bacteria	Bacteroidetes	Sphingobacteria	Sphingobacteriales
	0		Bacteria	Bacteroidetes	Sphingobacteria	Sphingobacteriales	Saprospiraceae
	0		Bacteria	Bacteroidetes	Sphingobacteria	Sphingobacteriales	Chitinophagaceae	Gracilimonas
	4.96574e-05		Bacteria	Bacteroidetes	Sphingobacteria	Sphingobacteriales	Rhodothermaceae	Salinibacter
	0		Bacteria	Bacteroidetes	Sphingobacteria	Sphingobacteriales
	0		Bacteria	Bacteroidetes	Sphingobacteria	Sphingobacteriales	Saprospiraceae
	0		Bacteria	Bacteroidetes	Sphingobacteria	Sphingobacteriales	Saprospiraceae
	0		Bacteria	Bacteroidetes	Sphingobacteria	Sphingobacteriales
	0		Bacteria	Bacteroidetes	Sphingobacteria	Sphingobacteriales	Rhodothermaceae	Salinibacter
	0		Bacteria	Bacteroidetes	Sphingobacteria	Sphingobacteriales
	0		Bacteria	Bacteroidetes	Sphingobacteria	Sphingobacteriales
	0		Bacteria	Bacteroidetes	Sphingobacteria	Sphingobacteriales
	0		Bacteria	Bacteroidetes	Sphingobacteria	Sphingobacteriales	Rhodothermaceae
	0		Bacteria	Bacteroidetes	Sphingobacteria	Sphingobacteriales
	0		Bacteria	Bacteroidetes	Sphingobacteria	Sphingobacteriales
	0		Bacteria	Bacteroidetes	Sphingobacteria	Sphingobacteriales
	0		Bacteria	Bacteroidetes	Sphingobacteria	Sphingobacteriales
	0		Bacteria	Bacteroidetes	Sphingobacteria	Sphingobacteriales
	0		Bacteria	Bacteroidetes	Sphingobacteria	Sphingobacteriales
	0		Bacteria	Bacteroidetes	Sphingobacteria	Sphingobacteriales	Saprospiraceae
	0		Bacteria	Bacteroidetes	Sphingobacteria	Sphingobacteriales
	0		Bacteria	Bacteroidetes	Sphingobacteria	Sphingobacteriales
	0		Bacteria	Bacteroidetes	Sphingobacteria	Sphingobacteriales
	0		Bacteria	Bacteroidetes	Sphingobacteria	Sphingobacteriales	Saprospiraceae
	4.96574e-05		Bacteria	Bacteroidetes	Sphingobacteria	Sphingobacteriales
	0		Bacteria	Bacteroidetes	Sphingobacteria	Sphingobacteriales	Saprospiraceae
	0		Bacteria	Bacteroidetes	Sphingobacteria	Sphingobacteriales	Saprospiraceae
	4.96574e-05		Bacteria	Bacteroidetes	Sphingobacteria	Sphingobacteriales
	0		Bacteria	Bacteroidetes	Sphingobacteria	Sphingobacteriales	Saprospiraceae
	0		Bacteria	Bacteroidetes	Sphingobacteria	Sphingobacteriales	Saprospiraceae
	0		Bacteria	Bacteroidetes	Sphingobacteria	Sphingobacteriales
	4.96574e-05		Bacteria	Bacteroidetes	Sphingobacteria	Sphingobacteriales
	0		Bacteria	Bacteroidetes	Sphingobacteria	Sphingobacteriales
	0		Bacteria	Bacteroidetes	Sphingobacteria	Sphingobacteriales
	0		Bacteria	Bacteroidetes	Sphingobacteria	Sphingobacteriales	Saprospiraceae
	0		Bacteria	Bacteroidetes	Sphingobacteria	Sphingobacteriales
	0		Bacteria	Bacteroidetes	Sphingobacteria	Sphingobacteriales
	4.96574e-05		Bacteria	Bacteroidetes	Sphingobacteria	Sphingobacteriales
	0		Bacteria	Bacteroidetes	Sphingobacteria
	0		Bacteria	Bacteroidetes	Sphingobacteria
	0		Bacteria	Bacteroidetes	Sphingobacteria
	0		Bacteria	Bacteroidetes	Sphingobacteria
	0		Bacteria	Bacteroidetes	Sphingobacteria
	0		Bacteria	Bacteroidetes	Sphingobacteria
	0		Bacteria	Bacteroidetes	Sphingobacteria
	0		Bacteria	BRC1	BRC1 (class)	BRC1 (order)
	0		Bacteria	BRC1	BRC1 (class)	BRC1 (order)
	0		Bacteria	BRC1	BRC1 (class)	BRC1 (order)	BRC1 (family)
	0		Bacteria	BRC1	BRC1 (class)	BRC1 (order)
	0		Bacteria	BRC1	BRC1 (class)	BRC1 (order)
	0		Bacteria	BRC1	BRC1 (class)	BRC1 (order)
	9.93147e-05		Bacteria	BRC1	BRC1 (class)	BRC1 (order)
	0		Bacteria	BRC1	BRC1 (class)	BRC1 (order)
	0		Bacteria	BRC1	BRC1 (class)	BRC1 (order)
	0		Bacteria	BRC1	BRC1 (class)	BRC1 (order)
	0		Bacteria	BRC1	BRC1 (class)	BRC1 (order)
	0		Bacteria	BRC1	BRC1 (class)	BRC1 (order)	BRC1 (family)
	0		Bacteria	BRC1	BRC1 (class)	BRC1 (order)	BRC1 (family)
	0		Bacteria	BRC1	BRC1 (class)	BRC1 (order)
	0		Bacteria	BRC1	BRC1 (class)	BRC1 (order)	BRC1 (family)
	0		Bacteria	BRC1	BRC1 (class)	BRC1 (order)
	0		Bacteria	BRC1	BRC1 (class)	BRC1 (order)	BRC1 (family)
	0		Bacteria	BRC1	BRC1 (class)	BRC1 (order)	BRC1 (family)
	0		Bacteria	BRC1	BRC1 (class)	BRC1 (order)	BRC1 (family)
	0		Bacteria	BRC1	BRC1 (class)	BRC1 (order)
	4.96574e-05		Bacteria	BRC1	BRC1 (class)	BRC1 (order)
	0		Bacteria	BRC1	BRC1 (class)	BRC1 (order)
	0		Bacteria	BRC1	BRC1 (class)	BRC1 (order)
	0		Bacteria	BRC1	BRC1 (class)	BRC1 (order)
	0		Bacteria	BRC1	BRC1 (class)	BRC1 (order)
	0		Bacteria	BRC1	BRC1 (class)	BRC1 (order)
	0		Bacteria	BRC1	BRC1 (class)	BRC1 (order)
	0		Bacteria	BRC1	BRC1 (class)	BRC1 (order)
	0		Bacteria	BRC1	BRC1 (class)	BRC1 (order)
	0		Bacteria	BRC1	BRC1 (class)	BRC1 (order)
	0		Bacteria	BRC1	BRC1 (class)	BRC1 (order)
	0		Bacteria	BRC1	BRC1 (class)	BRC1 (order)
	0		Bacteria	BRC1	BRC1 (class)	BRC1 (order)
	0		Bacteria	BRC1	BRC1 (class)	BRC1 (order)
	0		Bacteria	BRC1	BRC1 (class)	BRC1 (order)
	0		Bacteria	BRC1	BRC1 (class)	BRC1 (order)
	0		Bacteria	BRC1	BRC1 (class)	BRC1 (order)	BRC1 (family)
	4.96574e-05		Bacteria	BRC1	BRC1 (class)	BRC1 (order)	BRC1 (family)
	0		Bacteria	BRC1	BRC1 (class)	BRC1 (order)	BRC1 (family)
	0		Bacteria	BRC1	BRC1 (class)	BRC1 (order)
	0		Bacteria	BRC1	BRC1 (class)	BRC1 (order)
	0		Bacteria	BRC1	BRC1 (class)	BRC1 (order)	BRC1 (family)	BRC1 (genus)
	0		Bacteria	BRC1	BRC1 (class)
	0		Bacteria	BRC1	BRC1 (class)
	0		Bacteria	BRC1	BRC1 (class)
	0		Bacteria	BRC1	BRC1 (class)
	0		Bacteria	BRC1	BRC1 (class)
	0		Bacteria	Chlamydiae	Chlamydiae (class)	Chlamydiales	Simkaniaceae
	0		Bacteria	Chlamydiae	Chlamydiae (class)	Chlamydiales
	0		Bacteria	Chlamydiae	Chlamydiae (class)	Chlamydiales
	0		Bacteria	Chlorobi	Chlorobia	Chlorobiales
	0		Bacteria	Chlorobi	Ignavibacteria	Ignavibacteriales	Ignavibacteriaceae
	0		Bacteria	Chlorobi	Ignavibacteria	Ignavibacteriales
	0		Bacteria	Chlorobi	Ignavibacteria	Ignavibacteriales
	4.96574e-05		Bacteria	Chlorobi	Ignavibacteria	Ignavibacteriales	Ignavibacteriaceae
	0		Bacteria	Chlorobi	Ignavibacteria	Ignavibacteriales	Ignavibacteriaceae
	0		Bacteria	Chlorobi	Ignavibacteria	Ignavibacteriales
	0		Bacteria	Chlorobi	Ignavibacteria	Ignavibacteriales
	0		Bacteria	Chlorobi	Ignavibacteria	Ignavibacteriales
	0		Bacteria	Chlorobi	Ignavibacteria	Ignavibacteriales
	0		Bacteria	Chlorobi	Ignavibacteria	Ignavibacteriales
	0		Bacteria	Chlorobi	Ignavibacteria	Ignavibacteriales
	0		Bacteria	Chlorobi	Ignavibacteria	Ignavibacteriales
	0		Bacteria	Chlorobi	Ignavibacteria	Ignavibacteriales
	0		Bacteria	Chlorobi	Ignavibacteria	Ignavibacteriales
	0		Bacteria	Chlorobi	Ignavibacteria	Ignavibacteriales
	0		Bacteria	Chlorobi	Ignavibacteria	Ignavibacteriales	Ignavibacteriaceae
	4.96574e-05		Bacteria	Chlorobi	Ignavibacteria	Ignavibacteriales
	0		Bacteria	Chlorobi	Ignavibacteria	Ignavibacteriales
	0		Bacteria	Chlorobi	Ignavibacteria	Ignavibacteriales
	0		Bacteria	Chloroflexi	Anaerolineae	Anaerolineales	Anaerolineaceae
	0		Bacteria	Chloroflexi	Anaerolineae	Anaerolineales	Anaerolineaceae
	0		Bacteria	Chloroflexi	Anaerolineae	Anaerolineales	Anaerolineaceae
	0		Bacteria	Chloroflexi	Anaerolineae	Anaerolineales
	0		Bacteria	Chloroflexi	Anaerolineae	Anaerolineales	Anaerolineaceae
	0		Bacteria	Chloroflexi	Anaerolineae	Anaerolineales	Anaerolineaceae
	0		Bacteria	Chloroflexi	Anaerolineae	Anaerolineales	Anaerolineaceae
	0		Bacteria	Chloroflexi	Anaerolineae	Anaerolineales	Anaerolineaceae	Levilinea
	4.96574e-05		Bacteria	Chloroflexi	Anaerolineae	Anaerolineales	Anaerolineaceae
	0		Bacteria	Chloroflexi	Anaerolineae	Anaerolineales	Anaerolineaceae
	0		Bacteria	Chloroflexi	Anaerolineae	Anaerolineales	Anaerolineaceae
	0		Bacteria	Chloroflexi	Anaerolineae	Anaerolineales	Anaerolineaceae
	0		Bacteria	Chloroflexi	Anaerolineae	Anaerolineales
	0		Bacteria	Chloroflexi	Anaerolineae	Anaerolineales	Anaerolineaceae
	0.000248287		Bacteria	Chloroflexi	Anaerolineae	Anaerolineales	Anaerolineaceae
	0		Bacteria	Chloroflexi	Anaerolineae	Anaerolineales	Anaerolineaceae
	0		Bacteria	Chloroflexi	Anaerolineae	Anaerolineales
	0		Bacteria	Chloroflexi	Anaerolineae	Anaerolineales	Anaerolineaceae
	0		Bacteria	Chloroflexi	Anaerolineae	Anaerolineales	Anaerolineaceae
	0.000248287		Bacteria	Chloroflexi	Anaerolineae	Anaerolineales	Anaerolineaceae
	0.000248287		Bacteria	Chloroflexi	Anaerolineae	Anaerolineales	Anaerolineaceae	Levilinea	Levilinea sp
	0		Bacteria	Chloroflexi	Anaerolineae	Anaerolineales
	4.96574e-05		Bacteria	Chloroflexi	Anaerolineae	Anaerolineales	Anaerolineaceae
	4.96574e-05		Bacteria	Chloroflexi	Anaerolineae	Anaerolineales	Anaerolineaceae
	0		Bacteria	Chloroflexi	Anaerolineae	Anaerolineales
	0		Bacteria	Chloroflexi	Anaerolineae	Anaerolineales	Anaerolineaceae
	0		Bacteria	Chloroflexi	Anaerolineae	Anaerolineales
	0.000496574		Bacteria	Chloroflexi	Anaerolineae	Anaerolineales	Anaerolineaceae	Levilinea
	0		Bacteria	Chloroflexi	Anaerolineae	Anaerolineales
	0		Bacteria	Chloroflexi	Anaerolineae	Anaerolineales
	0.000148972		Bacteria	Chloroflexi	Anaerolineae	Anaerolineales	Anaerolineaceae
	0		Bacteria	Chloroflexi	Anaerolineae	Anaerolineales	Anaerolineaceae
	0		Bacteria	Chloroflexi	Anaerolineae	Anaerolineales
	0		Bacteria	Chloroflexi	Anaerolineae	Anaerolineales	Anaerolineaceae
	9.93147e-05		Bacteria	Chloroflexi	Anaerolineae	Anaerolineales	Anaerolineaceae
	0		Bacteria	Chloroflexi	Anaerolineae	Anaerolineales
	9.93147e-05		Bacteria	Chloroflexi	Anaerolineae	Anaerolineales
	0		Bacteria	Chloroflexi	Anaerolineae	Anaerolineales	Anaerolineaceae
	0		Bacteria	Chloroflexi	Anaerolineae	Anaerolineales	Anaerolineaceae
	0.000148972		Bacteria	Chloroflexi	Anaerolineae	Anaerolineales	Anaerolineaceae
	0		Bacteria	Chloroflexi	Anaerolineae	Anaerolineales
	0		Bacteria	Chloroflexi	Anaerolineae	Anaerolineales	Anaerolineaceae
	0		Bacteria	Chloroflexi	Anaerolineae	Anaerolineales
	0		Bacteria	Chloroflexi	Anaerolineae	Anaerolineales	Anaerolineaceae
	0		Bacteria	Chloroflexi	Anaerolineae	Anaerolineales	Anaerolineaceae
	0		Bacteria	Chloroflexi	Anaerolineae	Anaerolineales	Anaerolineaceae	Levilinea
	0		Bacteria	Chloroflexi	Anaerolineae	Anaerolineales
	0		Bacteria	Chloroflexi	Anaerolineae	Anaerolineales	Anaerolineaceae
	0		Bacteria	Chloroflexi	Anaerolineae	Anaerolineales	Anaerolineaceae
	0		Bacteria	Chloroflexi	Anaerolineae	Anaerolineales	Anaerolineaceae
	0		Bacteria	Chloroflexi	Anaerolineae	Anaerolineales	Anaerolineaceae
	0		Bacteria	Chloroflexi	Anaerolineae	Anaerolineales	Anaerolineaceae
	0		Bacteria	Chloroflexi	Anaerolineae	Anaerolineales
	0		Bacteria	Chloroflexi	Anaerolineae	Anaerolineales	Anaerolineaceae
	0		Bacteria	Chloroflexi	Anaerolineae	Anaerolineales	Anaerolineaceae
	0		Bacteria	Chloroflexi	Anaerolineae	Anaerolineales
	0		Bacteria	Chloroflexi	Anaerolineae	Anaerolineales
	0		Bacteria	Chloroflexi	Anaerolineae	Anaerolineales	Anaerolineaceae
	0		Bacteria	Chloroflexi	Anaerolineae	Anaerolineales
	4.96574e-05		Bacteria	Chloroflexi	Anaerolineae	Anaerolineales
	0		Bacteria	Chloroflexi	Anaerolineae	Anaerolineales
	0		Bacteria	Chloroflexi	Anaerolineae	Anaerolineales
	0		Bacteria	Chloroflexi	Anaerolineae	Anaerolineales
	0		Bacteria	Chloroflexi	Anaerolineae	Anaerolineales	Anaerolineaceae
	4.96574e-05		Bacteria	Chloroflexi	Anaerolineae	Anaerolineales	Anaerolineaceae
	0		Bacteria	Chloroflexi	Anaerolineae	Anaerolineales	Anaerolineaceae
	0		Bacteria	Chloroflexi	Anaerolineae	Anaerolineales	Anaerolineaceae
	0		Bacteria	Chloroflexi	Anaerolineae	Anaerolineales	Anaerolineaceae
	0		Bacteria	Chloroflexi	Anaerolineae	Anaerolineales	Anaerolineaceae
	0		Bacteria	Chloroflexi	Anaerolineae	Anaerolineales
	0		Bacteria	Chloroflexi	Anaerolineae	Anaerolineales
	0		Bacteria	Chloroflexi	Anaerolineae	Anaerolineales	Anaerolineaceae
	0		Bacteria	Chloroflexi	Anaerolineae	Anaerolineales	Anaerolineaceae
	0		Bacteria	Chloroflexi	Anaerolineae	Anaerolineales
	0		Bacteria	Chloroflexi	Anaerolineae	Anaerolineales	Anaerolineaceae
	0		Bacteria	Chloroflexi	Anaerolineae	Anaerolineales	Anaerolineaceae
	0.000148972		Bacteria	Chloroflexi	Anaerolineae	Anaerolineales	Anaerolineaceae
	4.96574e-05		Bacteria	Chloroflexi	Anaerolineae	Anaerolineales	Anaerolineaceae
	0		Bacteria	Chloroflexi	Anaerolineae	Anaerolineales	Anaerolineaceae
	0		Bacteria	Chloroflexi	Anaerolineae	Anaerolineales	Anaerolineaceae
	0		Bacteria	Chloroflexi	Anaerolineae	Anaerolineales
	0		Bacteria	Chloroflexi	Anaerolineae	Anaerolineales	Anaerolineaceae
	0		Bacteria	Chloroflexi	Anaerolineae	Anaerolineales	Anaerolineaceae
	4.96574e-05		Bacteria	Chloroflexi	Anaerolineae	Anaerolineales
	0		Bacteria	Chloroflexi	Anaerolineae	Anaerolineales	Anaerolineaceae
	0.000297944		Bacteria	Chloroflexi	Anaerolineae	Anaerolineales	Anaerolineaceae	Levilinea
	0		Bacteria	Chloroflexi	Anaerolineae	Anaerolineales
	0		Bacteria	Chloroflexi	Anaerolineae	Anaerolineales	Anaerolineaceae
	0		Bacteria	Chloroflexi	Anaerolineae	Anaerolineales
	0		Bacteria	Chloroflexi	Anaerolineae	Anaerolineales
	0		Bacteria	Chloroflexi	Anaerolineae	Anaerolineales
	0		Bacteria	Chloroflexi	Anaerolineae	Anaerolineales
	0		Bacteria	Chloroflexi	Anaerolineae	Anaerolineales
	0		Bacteria	Chloroflexi	Anaerolineae	Anaerolineales	Anaerolineaceae
	0		Bacteria	Chloroflexi	Anaerolineae	Anaerolineales
	4.96574e-05		Bacteria	Chloroflexi	Anaerolineae	Anaerolineales
	0		Bacteria	Chloroflexi	Anaerolineae	Anaerolineales	Anaerolineaceae
	0		Bacteria	Chloroflexi	Anaerolineae	Anaerolineales	Anaerolineaceae
	0		Bacteria	Chloroflexi	Anaerolineae	Anaerolineales
	0		Bacteria	Chloroflexi	Anaerolineae	Anaerolineales
	0.000198629		Bacteria	Chloroflexi	Anaerolineae	Anaerolineales	Anaerolineaceae
	0		Bacteria	Chloroflexi	Anaerolineae	Anaerolineales	Anaerolineaceae
	0		Bacteria	Chloroflexi	Anaerolineae	Anaerolineales	Anaerolineaceae
	0		Bacteria	Chloroflexi	Anaerolineae	Anaerolineales
	0		Bacteria	Chloroflexi	Anaerolineae	Anaerolineales
	0		Bacteria	Chloroflexi	Anaerolineae	Anaerolineales
	0		Bacteria	Chloroflexi	Anaerolineae	Anaerolineales
	0		Bacteria	Chloroflexi	Anaerolineae	Anaerolineales
	0		Bacteria	Chloroflexi	Anaerolineae	Anaerolineales	Anaerolineaceae
	0		Bacteria	Chloroflexi	Anaerolineae	Anaerolineales	Anaerolineaceae
	0		Bacteria	Chloroflexi	Anaerolineae	Anaerolineales
	0		Bacteria	Chloroflexi	Anaerolineae	Anaerolineales
	0		Bacteria	Chloroflexi	Anaerolineae	Anaerolineales
	0		Bacteria	Chloroflexi	Anaerolineae	Anaerolineales	Anaerolineaceae
	0		Bacteria	Chloroflexi	Anaerolineae	Anaerolineales	Anaerolineaceae
	0		Bacteria	Chloroflexi	Anaerolineae	Anaerolineales
	0		Bacteria	Chloroflexi	Anaerolineae	Anaerolineales
	0		Bacteria	Chloroflexi	Anaerolineae	Anaerolineales	Anaerolineaceae
	4.96574e-05		Bacteria	Chloroflexi	Anaerolineae	Anaerolineales	Anaerolineaceae
	0		Bacteria	Chloroflexi	Anaerolineae	Anaerolineales
	0		Bacteria	Chloroflexi	Anaerolineae	Anaerolineales
	0		Bacteria	Chloroflexi	Anaerolineae	Anaerolineales
	0		Bacteria	Chloroflexi	Anaerolineae	Anaerolineales	Anaerolineaceae
	0		Bacteria	Chloroflexi	Anaerolineae	Anaerolineales	Anaerolineaceae
	0		Bacteria	Chloroflexi	Anaerolineae	Anaerolineales
	0		Bacteria	Chloroflexi	Anaerolineae	Anaerolineales	Anaerolineaceae
	0		Bacteria	Chloroflexi	Anaerolineae	Anaerolineales
	0		Bacteria	Chloroflexi	Anaerolineae	Anaerolineales	Anaerolineaceae
	0		Bacteria	Chloroflexi	Anaerolineae	Anaerolineales	Anaerolineaceae
	0		Bacteria	Chloroflexi	Anaerolineae	Anaerolineales
	0		Bacteria	Chloroflexi	Anaerolineae	Anaerolineales	Anaerolineaceae
	4.96574e-05		Bacteria	Chloroflexi	Anaerolineae	Anaerolineales	Anaerolineaceae
	0.000198629		Bacteria	Chloroflexi	Anaerolineae	Anaerolineales	Anaerolineaceae
	0		Bacteria	Chloroflexi	Anaerolineae	Anaerolineales	Anaerolineaceae
	0		Bacteria	Chloroflexi	Anaerolineae	Anaerolineales
	9.93147e-05		Bacteria	Chloroflexi	Anaerolineae	Anaerolineales
	0		Bacteria	Chloroflexi	Anaerolineae	Anaerolineales	Anaerolineaceae
	0		Bacteria	Chloroflexi	Anaerolineae	Anaerolineales
	0		Bacteria	Chloroflexi	Anaerolineae	Anaerolineales
	0		Bacteria	Chloroflexi	Anaerolineae	Anaerolineales	Anaerolineaceae
	0		Bacteria	Chloroflexi	Anaerolineae	Anaerolineales
	0		Bacteria	Chloroflexi	Anaerolineae	Anaerolineales
	0		Bacteria	Chloroflexi	Anaerolineae	Anaerolineales
	4.96574e-05		Bacteria	Chloroflexi	Anaerolineae	Anaerolineales	Anaerolineaceae
	0		Bacteria	Chloroflexi	Anaerolineae	Anaerolineales
	0		Bacteria	Chloroflexi	Anaerolineae	Anaerolineales
	0		Bacteria	Chloroflexi	Anaerolineae	Anaerolineales	Anaerolineaceae
	0		Bacteria	Chloroflexi	Anaerolineae	Anaerolineales	Anaerolineaceae
	0		Bacteria	Chloroflexi	Anaerolineae	Anaerolineales	Anaerolineaceae
	0		Bacteria	Chloroflexi	Anaerolineae	Anaerolineales
	0		Bacteria	Chloroflexi	Anaerolineae	Anaerolineales	Anaerolineaceae
	0		Bacteria	Chloroflexi	Anaerolineae	Anaerolineales	Anaerolineaceae
	0		Bacteria	Chloroflexi	Anaerolineae	Anaerolineales
	9.93147e-05		Bacteria	Chloroflexi	Anaerolineae	Anaerolineales	Anaerolineaceae
	0		Bacteria	Chloroflexi	Anaerolineae	Anaerolineales
	0		Bacteria	Chloroflexi	Anaerolineae	Anaerolineales	Anaerolineaceae
	0		Bacteria	Chloroflexi	Anaerolineae	Anaerolineales	Anaerolineaceae
	0		Bacteria	Chloroflexi	Anaerolineae	Anaerolineales
	0		Bacteria	Chloroflexi	Anaerolineae	Anaerolineales
	0		Bacteria	Chloroflexi	Anaerolineae	Anaerolineales
	0		Bacteria	Chloroflexi	Anaerolineae	Anaerolineales	Anaerolineaceae
	0		Bacteria	Chloroflexi	Anaerolineae	Anaerolineales	Anaerolineaceae
	0		Bacteria	Chloroflexi	Anaerolineae	Anaerolineales	Anaerolineaceae
	0		Bacteria	Chloroflexi	Anaerolineae	Anaerolineales
	4.96574e-05		Bacteria	Chloroflexi	Anaerolineae	Anaerolineales
	0		Bacteria	Chloroflexi	Anaerolineae	Anaerolineales
	0		Bacteria	Chloroflexi	Anaerolineae	Anaerolineales	Anaerolineaceae
	4.96574e-05		Bacteria	Chloroflexi	Anaerolineae	Anaerolineales	Anaerolineaceae
	0		Bacteria	Chloroflexi	Anaerolineae	Anaerolineales	Anaerolineaceae
	0		Bacteria	Chloroflexi	Anaerolineae	Anaerolineales	Anaerolineaceae
	0		Bacteria	Chloroflexi	Anaerolineae	Anaerolineales
	0		Bacteria	Chloroflexi	Anaerolineae	Anaerolineales
	0		Bacteria	Chloroflexi	Anaerolineae	Anaerolineales
	0		Bacteria	Chloroflexi	Anaerolineae	Anaerolineales
	0		Bacteria	Chloroflexi	Anaerolineae	Anaerolineales	Anaerolineaceae
	0		Bacteria	Chloroflexi	Anaerolineae	Anaerolineales
	0		Bacteria	Chloroflexi	Anaerolineae	Anaerolineales
	0		Bacteria	Chloroflexi	Anaerolineae	Anaerolineales
	0		Bacteria	Chloroflexi	Anaerolineae	Anaerolineales
	0		Bacteria	Chloroflexi	Anaerolineae	Anaerolineales
	9.93147e-05		Bacteria	Chloroflexi	Anaerolineae	Anaerolineales	Anaerolineaceae
	0		Bacteria	Chloroflexi	Anaerolineae	Anaerolineales	Anaerolineaceae
	0		Bacteria	Chloroflexi	Anaerolineae	Anaerolineales	Anaerolineaceae	Levilinea
	0		Bacteria	Chloroflexi	Anaerolineae	Anaerolineales	Anaerolineaceae
	0		Bacteria	Chloroflexi	Anaerolineae	Anaerolineales
	0		Bacteria	Chloroflexi	Anaerolineae	Anaerolineales
	0		Bacteria	Chloroflexi	Anaerolineae	Anaerolineales
	0		Bacteria	Chloroflexi	Anaerolineae	Anaerolineales	Anaerolineaceae
	0		Bacteria	Chloroflexi	Anaerolineae	Anaerolineales	Anaerolineaceae
	0		Bacteria	Chloroflexi	Anaerolineae	Anaerolineales
	0		Bacteria	Chloroflexi	Anaerolineae	Anaerolineales	Anaerolineaceae
	0		Bacteria	Chloroflexi	Anaerolineae	Anaerolineales
	0		Bacteria	Chloroflexi	Anaerolineae	Anaerolineales
	0		Bacteria	Chloroflexi	Anaerolineae	Anaerolineales	Anaerolineaceae
	0		Bacteria	Chloroflexi	Anaerolineae	Anaerolineales	Anaerolineaceae
	0		Bacteria	Chloroflexi	Anaerolineae	Anaerolineales	Anaerolineaceae
	0		Bacteria	Chloroflexi	Anaerolineae	Anaerolineales	Anaerolineaceae
	0		Bacteria	Chloroflexi	Anaerolineae	Anaerolineales	Anaerolineaceae
	0		Bacteria	Chloroflexi	Anaerolineae	Anaerolineales
	0		Bacteria	Chloroflexi	Anaerolineae	Anaerolineales
	0		Bacteria	Chloroflexi	Anaerolineae	Anaerolineales	Anaerolineaceae
	0		Bacteria	Chloroflexi	Anaerolineae	Anaerolineales	Anaerolineaceae
	0		Bacteria	Chloroflexi	Anaerolineae	Anaerolineales	Anaerolineaceae
	0		Bacteria	Chloroflexi	Anaerolineae	Anaerolineales
	0		Bacteria	Chloroflexi	Anaerolineae	Anaerolineales	Anaerolineaceae
	0		Bacteria	Chloroflexi	Anaerolineae	Anaerolineales
	0		Bacteria	Chloroflexi	Anaerolineae	Anaerolineales
	0		Bacteria	Chloroflexi	Anaerolineae	Anaerolineales
	0		Bacteria	Chloroflexi	Anaerolineae	Anaerolineales
	0		Bacteria	Chloroflexi	Anaerolineae	Anaerolineales
	0		Bacteria	Chloroflexi	Anaerolineae	Anaerolineales	Anaerolineaceae
	0		Bacteria	Chloroflexi	Anaerolineae	Anaerolineales	Anaerolineaceae
	4.96574e-05		Bacteria	Chloroflexi	Anaerolineae	Anaerolineales	Anaerolineaceae
	0		Bacteria	Chloroflexi	Anaerolineae	Anaerolineales
	0		Bacteria	Chloroflexi	Anaerolineae	Anaerolineales	Anaerolineaceae	Levilinea
	0		Bacteria	Chloroflexi	Anaerolineae	Anaerolineales	Anaerolineaceae
	0		Bacteria	Chloroflexi	Anaerolineae	Anaerolineales	Anaerolineaceae
	4.96574e-05		Bacteria	Chloroflexi	Anaerolineae	Anaerolineales
	0		Bacteria	Chloroflexi	Anaerolineae	Anaerolineales	Anaerolineaceae
	0		Bacteria	Chloroflexi	Anaerolineae	Anaerolineales
	0		Bacteria	Chloroflexi	Anaerolineae	Anaerolineales
	0		Bacteria	Chloroflexi	Anaerolineae	Anaerolineales
	0		Bacteria	Chloroflexi	Anaerolineae	Anaerolineales
	0		Bacteria	Chloroflexi	Anaerolineae	Anaerolineales
	4.96574e-05		Bacteria	Chloroflexi	Anaerolineae	Anaerolineales	Anaerolineaceae	Levilinea	Levilinea sp
	9.93147e-05		Bacteria	Chloroflexi	Anaerolineae	Anaerolineales
	0		Bacteria	Chloroflexi	Anaerolineae	Anaerolineales	Anaerolineaceae
	0		Bacteria	Chloroflexi	Anaerolineae	Anaerolineales
	0		Bacteria	Chloroflexi	Anaerolineae	Anaerolineales
	0		Bacteria	Chloroflexi	Anaerolineae	Anaerolineales	Anaerolineaceae
	0		Bacteria	Chloroflexi	Anaerolineae	Anaerolineales
	0		Bacteria	Chloroflexi	Anaerolineae	Anaerolineales
	0		Bacteria	Chloroflexi	Anaerolineae	Anaerolineales
	0		Bacteria	Chloroflexi	Anaerolineae	Anaerolineales	Anaerolineaceae
	0		Bacteria	Chloroflexi	Anaerolineae	Anaerolineales	Anaerolineaceae
	0		Bacteria	Chloroflexi	Anaerolineae	Anaerolineales
	0		Bacteria	Chloroflexi	Anaerolineae	Anaerolineales	Anaerolineaceae
	0		Bacteria	Chloroflexi	Anaerolineae	Anaerolineales
	0		Bacteria	Chloroflexi	Anaerolineae	Anaerolineales	Anaerolineaceae
	0		Bacteria	Chloroflexi	Anaerolineae	Anaerolineales	Anaerolineaceae
	0		Bacteria	Chloroflexi	Anaerolineae	Anaerolineales
	0		Bacteria	Chloroflexi	Anaerolineae	Anaerolineales
	0		Bacteria	Chloroflexi	Anaerolineae	Anaerolineales
	0		Bacteria	Chloroflexi	Anaerolineae	Anaerolineales	Anaerolineaceae	Levilinea	Levilinea sp
	4.96574e-05		Bacteria	Chloroflexi	Anaerolineae	Anaerolineales	Anaerolineaceae
	0		Bacteria	Chloroflexi	Anaerolineae	Anaerolineales
	0		Bacteria	Chloroflexi	Anaerolineae	Anaerolineales	Anaerolineaceae
	0		Bacteria	Chloroflexi	Anaerolineae	Anaerolineales	Anaerolineaceae
	0		Bacteria	Chloroflexi	Anaerolineae	Anaerolineales
	0		Bacteria	Chloroflexi	Anaerolineae	Anaerolineales
	9.93147e-05		Bacteria	Chloroflexi	Anaerolineae	Anaerolineales
	0		Bacteria	Chloroflexi	Anaerolineae	Anaerolineales	Anaerolineaceae
	0		Bacteria	Chloroflexi	Anaerolineae	Anaerolineales
	0		Bacteria	Chloroflexi	Anaerolineae	Anaerolineales
	0		Bacteria	Chloroflexi	Anaerolineae	Anaerolineales
	0		Bacteria	Chloroflexi	Anaerolineae	Anaerolineales
	0		Bacteria	Chloroflexi	Anaerolineae	Anaerolineales	Anaerolineaceae
	0		Bacteria	Chloroflexi	Anaerolineae	Anaerolineales
	0		Bacteria	Chloroflexi	Anaerolineae	Anaerolineales	Anaerolineaceae
	0		Bacteria	Chloroflexi	Anaerolineae	Anaerolineales
	0		Bacteria	Chloroflexi	Anaerolineae	Anaerolineales
	0		Bacteria	Chloroflexi	Anaerolineae	Anaerolineales	Anaerolineaceae
	0		Bacteria	Chloroflexi	Anaerolineae	Anaerolineales
	0		Bacteria	Chloroflexi	Anaerolineae	Anaerolineales	Anaerolineaceae
	0		Bacteria	Chloroflexi	Anaerolineae	Anaerolineales
	0		Bacteria	Chloroflexi	Anaerolineae	Anaerolineales
	0		Bacteria	Chloroflexi	Anaerolineae	Anaerolineales
	0		Bacteria	Chloroflexi	Anaerolineae	Anaerolineales	Anaerolineaceae
	0		Bacteria	Chloroflexi	Anaerolineae	Anaerolineales
	0		Bacteria	Chloroflexi	Anaerolineae	Anaerolineales
	9.93147e-05		Bacteria	Chloroflexi	Anaerolineae	Anaerolineales
	0		Bacteria	Chloroflexi	Anaerolineae	Anaerolineales	Anaerolineaceae
	0		Bacteria	Chloroflexi	Anaerolineae	Anaerolineales
	0		Bacteria	Chloroflexi	Anaerolineae	Anaerolineales	Anaerolineaceae
	0		Bacteria	Chloroflexi	Anaerolineae	Anaerolineales
	0		Bacteria	Chloroflexi	Anaerolineae	Anaerolineales
	0		Bacteria	Chloroflexi	Anaerolineae	Anaerolineales
	0		Bacteria	Chloroflexi	Anaerolineae	Anaerolineales
	0		Bacteria	Chloroflexi	Anaerolineae	Anaerolineales
	0		Bacteria	Chloroflexi	Anaerolineae	Anaerolineales
	0		Bacteria	Chloroflexi	Anaerolineae	Anaerolineales	Anaerolineaceae
	0		Bacteria	Chloroflexi	Anaerolineae	Anaerolineales	Anaerolineaceae
	0		Bacteria	Chloroflexi	Anaerolineae	Anaerolineales
	0		Bacteria	Chloroflexi	Anaerolineae	Anaerolineales
	0		Bacteria	Chloroflexi	Anaerolineae	Anaerolineales	Anaerolineaceae
	0		Bacteria	Chloroflexi	Anaerolineae	Anaerolineales	Anaerolineaceae
	4.96574e-05		Bacteria	Chloroflexi	Anaerolineae	Anaerolineales	Anaerolineaceae
	0		Bacteria	Chloroflexi	Anaerolineae	Anaerolineales
	0		Bacteria	Chloroflexi	Anaerolineae	Anaerolineales
	0		Bacteria	Chloroflexi	Anaerolineae	Anaerolineales	Anaerolineaceae
	0		Bacteria	Chloroflexi	Anaerolineae	Anaerolineales
	0		Bacteria	Chloroflexi	Anaerolineae	Anaerolineales
[truncated: 12,056 more rows]

## Sheet: GNI_LY_1200_DNA
Name:	GNI LY 1200 DNA
[truncated: 13,910 more rows]

[truncated: 4 more sheets: GNS_MC_2400_cDNA, GNS_MC_2400_DNA, GNS_MC_1200_cDNA, GNS_MC_1200_DNA]
